# Supplementary material for: 2-(3-Nitro­phen­yl)-3-phenyl-2,3-di­hydro-4H-1,3-benzo­thia­zin-4-one
Source: Acta Crystallogr Sect E Struct Rep Online. 2013 Oct 23;69(Pt 11):o1679. doi: 10.1107/S1600536813028389 (PMC3884335; doi:10.1107/S1600536813028389)
Supplement: Supplementary file 1 [file e-69-o1679-sup1.cif]

##############################################################################
#                                                                            #
# This CIF contains the data in a paper accepted for publication in          #
# Acta Crystallographica Section E. It conforms to the requirements of       #
# Notes for Authors for Acta Crystallographica Section E, and has been       #
# peer reviewed under the auspices of the IUCr Commission on Journals.       #
#                                                                            #
# Full details of the Crystallographic Information File format               #
# are given in the paper "The Crystallographic Information File (CIF):       #
# a New Standard Archive File for Crystallography" by S. R. Hall, F. H.      #
# Allen and I. D. Brown [Acta Cryst. (1991), A47, 655-685].                  #
#                                                                            #
# The current version of the core CIF dictionary is obtainable from          #
# ftp://ftp.iucr.org/pub/cif_core.dic.                                       #
#                                                                            #
# Software is freely available for graphical display of the structure(s)     #
# in this CIF. For information consult the CIF software page                 #
# http://www.iucr.org/resources/cif/software.                                #
#                                                                            #
# This file may be used for bona fide research purposes within the           #
# scientific community so long as proper attribution is given to the journal # 
# article from which it was obtained.                                        #
#                                                                            #
##############################################################################
data_I
_audit_creation_method     SHELXL-97
_journal_date_recd_electronic     2013-09-13
_journal_date_accepted     2013-10-15
_journal_name_full     'Acta Crystallographica, Section E'
_journal_year     2013
_journal_volume     69
_journal_issue     11
_journal_page_first     o1679
_journal_page_last     o1679
_journal_paper_category     QO
_journal_paper_doi     10.1107/S1600536813028389
_journal_coeditor_code     FY2105
_publ_contact_author_name     'Lee SilverBerg'
_publ_contact_author_address
;
Penn State University
Schuylkill Campus
200 University Drive
Schuylkill Haven, PA 17972
USA
;
_publ_contact_author_email     ljs43@psu.edu
_publ_contact_author_fax     '1(570)3856105'
_publ_contact_author_phone     '+1 570 385 6051'
_publ_section_title
;
2-(3-Nitrophenyl)-3-phenyl-2,3-dihydro-4<i>H</i>-1,3-benzothiazin-4-one
;
loop_
    _publ_author_name
    _publ_author_address
    'Hemant P. Yennawar'
;
Department of Chemistry
Pennsylvania State University
University Park, PA 16802
USA
;
    'Lee J. Silverberg'
;
Pennsylvania State University, Schuylkill Campus
200 University Drive
Schuylkill Haven, PA 17972
USA
;
    'Michael J. Minehan'
;
Pennsylvania State University, Schuylkill Campus
200 University Drive
Schuylkill Haven, PA 17972
USA
;
    'John Tierney'
;
Pennsylvania State University, Brandywine Campus
312 M Main Building
25 Yearsley Mill Rd.
Media, PA 19063
USA
;
_database_code_depnum_ccdc_archive     'CCDC 966653'
_chemical_name_systematic
;
2-(3-Nitrophenyl)-3-phenyl-2,3-dihydro-4<i>H</i>-1,3-benzothiazin-4-one
;
_chemical_formula_moiety     'C20 H14 N2 O3 S'
_chemical_formula_sum     'C20 H14 N2 O3 S'
_chemical_formula_weight     362.39
_chemical_melting_point     436
_symmetry_cell_setting     monoclinic
_symmetry_space_group_name_H-M     P2(1)/n
loop_
    _symmetry_equiv_pos_as_xyz
    'x, y, z'
    '-x+1/2, y+1/2, -z+1/2'
    '-x, -y, -z'
    'x-1/2, -y-1/2, z-1/2'
_cell_length_a     9.8741(13)
_cell_length_b     13.0544(18)
_cell_length_c     13.365(2)
_cell_angle_alpha     90.00
_cell_angle_beta     100.878(4)
_cell_angle_gamma     90.00
_cell_volume     1691.7(4)
_cell_formula_units_Z     4
_cell_measurement_reflns_used     3778
_cell_measurement_theta_min     2.19
_cell_measurement_theta_max     28.217
_cell_measurement_temperature     298(2)
_exptl_crystal_description     block
_exptl_crystal_colour     colorless
_exptl_crystal_size_max     0.27
_exptl_crystal_size_mid     0.25
_exptl_crystal_size_min     0.24
_exptl_crystal_density_diffrn     1.423
_exptl_crystal_density_meas     ?
_exptl_crystal_density_method     'not measured'
_exptl_crystal_F_000     752
_exptl_absorpt_coefficient_mu     0.215
_exptl_absorpt_correction_type     multi-scan
_exptl_absorpt_process_details
;
(SADABS; Bruker, 2001)
;
_exptl_absorpt_correction_T_min     0.9443
_exptl_absorpt_correction_T_max     0.9503
_exptl_special_details
;
The data collection nominally covered a full sphere of reciprocal
space by a combination of 4 sets of \w scans each set at different
\f and/or 2\q angles and each scan (10 s exposure) covering -0.300\%
degrees in \w. The crystal to detector distance was 5.82 cm.
SADABS was used for absorption correction. R(int) was 0.0320 before and 0.0220
after correction. The Ratio of minimum to maximum transmission is 0.8417.
The \l/2 correction factor is 0.0015.
;
_diffrn_ambient_temperature     298(2)
_diffrn_radiation_type     MoK\a
_diffrn_radiation_wavelength     0.71073
_diffrn_radiation_source     'fine-focus sealed tube'
_diffrn_radiation_monochromator     graphite
_diffrn_measurement_device_type     'Bruker SMART-APEX CCD'
_diffrn_measurement_method     '\f and \w scans'
_diffrn_detector_area_resol_mean     8.34
_diffrn_reflns_number     9929
_diffrn_reflns_av_R_equivalents     0.0225
_diffrn_reflns_av_sigmaI/netI     0.0226
_diffrn_reflns_theta_min     2.20
_diffrn_reflns_theta_max     25.00
_diffrn_reflns_theta_full     25.00
_diffrn_measured_fraction_theta_max     0.974
_diffrn_measured_fraction_theta_full     0.974
_diffrn_reflns_limit_h_min     -11
_diffrn_reflns_limit_h_max     10
_diffrn_reflns_limit_k_min     -14
_diffrn_reflns_limit_k_max     15
_diffrn_reflns_limit_l_min     -15
_diffrn_reflns_limit_l_max     15
_refine_special_details
;
 Refinement of F^2^ against ALL reflections.  The weighted R-factor wR and
 goodness of fit S are based on F^2^, conventional R-factors R are based
 on F, with F set to zero for negative F^2^. The threshold expression of
 F^2^ > 2sigma(F^2^) is used only for calculating R-factors(gt) etc. and is
 not relevant to the choice of reflections for refinement.  R-factors based
 on F^2^ are statistically about twice as large as those based on F, and R-
 factors based on ALL data will be even larger.
;
_reflns_number_total     2904
_reflns_number_gt     2572
_reflns_threshold_expression     >2sigma(I)
_refine_ls_structure_factor_coef     Fsqd
_refine_ls_matrix_type     full
_refine_ls_R_factor_all     0.0379
_refine_ls_R_factor_gt     0.0335
_refine_ls_wR_factor_gt     0.0848
_refine_ls_wR_factor_ref     0.0882
_refine_ls_goodness_of_fit_ref     1.041
_refine_ls_restrained_S_all     1.041
_refine_ls_number_reflns     2904
_refine_ls_number_parameters     235
_refine_ls_number_restraints     0
_refine_ls_hydrogen_treatment     noref
_refine_ls_weighting_scheme     calc
_refine_ls_weighting_details
         'calc w=1/[\s^2^(Fo^2^)+(0.0455P)^2^+0.3773P] where P=(Fo^2^+2Fc^2^)/3'
_atom_sites_solution_hydrogens     geom
_atom_sites_solution_primary     direct
_atom_sites_solution_secondary     difmap
_refine_ls_shift/su_max     0.000
_refine_ls_shift/su_mean     0.000
_refine_diff_density_max     0.160
_refine_diff_density_min     -0.215
_refine_ls_extinction_method     none
_refine_ls_extinction_coef     ?
loop_
    _atom_type_symbol
    _atom_type_description
    _atom_type_scat_dispersion_real
    _atom_type_scat_dispersion_imag
    _atom_type_scat_source
    'C' 'C' 0.0033 0.0016
                         'International Tables Vol C Tables 4.2.6.8 and 6.1.1.4'
    'H' 'H' 0.0000 0.0000
                         'International Tables Vol C Tables 4.2.6.8 and 6.1.1.4'
    'N' 'N' 0.0061 0.0033
                         'International Tables Vol C Tables 4.2.6.8 and 6.1.1.4'
    'O' 'O' 0.0106 0.0060
                         'International Tables Vol C Tables 4.2.6.8 and 6.1.1.4'
    'S' 'S' 0.1246 0.1234
                         'International Tables Vol C Tables 4.2.6.8 and 6.1.1.4'
_computing_data_collection     'SMART (Bruker, 2001)'
_computing_cell_refinement     'SAINT (Bruker, 2001)'
_computing_data_reduction     'SAINT (Bruker, 2001)'
_computing_structure_solution     'SHELXS97 (Sheldrick, 1990)'
_computing_structure_refinement     'SHELXL97 (Sheldrick, 1997)'
_computing_molecular_graphics     'XSHELL (Bruker, 2001)'
_computing_publication_material     'ORTEP-3 for Windows (Farrugia, 2012)'
loop_
    _atom_site_type_symbol
    _atom_site_label
    _atom_site_fract_x
    _atom_site_fract_y
    _atom_site_fract_z
    _atom_site_U_iso_or_equiv
    _atom_site_adp_type
    _atom_site_calc_flag
    _atom_site_refinement_flags
    _atom_site_occupancy
    _atom_site_symmetry_multiplicity
    _atom_site_disorder_assembly
    _atom_site_disorder_group
    C C1 0.14364(16) 0.21740(11) 0.36136(10) 0.0386(3) Uani d . 1 1 . .
    C C2 0.22760(15) 0.17463(11) 0.30037(10) 0.0360(3) Uani d . 1 1 . .
    H H2 0.3208 0.1912 0.3105 0.043 Uiso calc R 1 1 . .
    C C3 0.17090(14) 0.10692(11) 0.22415(10) 0.0342(3) Uani d . 1 1 . .
    C C4 0.03139(16) 0.08233(13) 0.21336(12) 0.0457(4) Uani d . 1 1 . .
    H H4 -0.0081 0.0371 0.1624 0.055 Uiso calc R 1 1 . .
    C C5 -0.04918(17) 0.12405(15) 0.27706(14) 0.0538(4) Uani d . 1 1 . .
    H H5 -0.1415 0.1054 0.2696 0.065 Uiso calc R 1 1 . .
    C C6 0.00665(17) 0.19323(13) 0.35175(12) 0.0477(4) Uani d . 1 1 . .
    H H6 -0.0471 0.2225 0.3943 0.057 Uiso calc R 1 1 . .
    C C7 0.25569(14) 0.05832(12) 0.15304(10) 0.0362(3) Uani d . 1 1 . .
    H H7 0.2442 -0.0160 0.1579 0.043 Uiso calc R 1 1 . .
    C C8 0.49204(14) -0.00021(11) 0.23007(10) 0.0346(3) Uani d . 1 1 . .
    C C9 0.45797(17) -0.05383(13) 0.31141(12) 0.0436(4) Uani d . 1 1 . .
    H H9 0.3771 -0.0386 0.3344 0.052 Uiso calc R 1 1 . .
    C C10 0.54491(18) -0.13033(13) 0.35838(12) 0.0504(4) Uani d . 1 1 . .
    H H10 0.5214 -0.1671 0.4122 0.060 Uiso calc R 1 1 . .
    C C11 0.66539(18) -0.15198(13) 0.32568(12) 0.0493(4) Uani d . 1 1 . .
    H H11 0.7248 -0.2019 0.3585 0.059 Uiso calc R 1 1 . .
    C C12 0.69799(16) -0.09922(13) 0.24379(12) 0.0464(4) Uani d . 1 1 . .
    H H12 0.7790 -0.1147 0.2211 0.056 Uiso calc R 1 1 . .
    C C13 0.61167(16) -0.02387(12) 0.19526(11) 0.0402(3) Uani d . 1 1 . .
    H H13 0.6338 0.0107 0.1396 0.048 Uiso calc R 1 1 . .
    C C14 0.45482(14) 0.17527(11) 0.16948(10) 0.0345(3) Uani d . 1 1 . .
    C C15 0.36533(15) 0.24938(11) 0.10216(10) 0.0357(3) Uani d . 1 1 . .
    C C16 0.40628(17) 0.35182(12) 0.10646(12) 0.0445(4) Uani d . 1 1 . .
    H H16 0.4810 0.3725 0.1556 0.053 Uiso calc R 1 1 . .
    C C17 0.3380(2) 0.42271(14) 0.03930(13) 0.0535(4) Uani d . 1 1 . .
    H H17 0.3657 0.4909 0.0437 0.064 Uiso calc R 1 1 . .
    C C18 0.2281(2) 0.39235(15) -0.03486(13) 0.0560(5) Uani d . 1 1 . .
    H H18 0.1839 0.4399 -0.0818 0.067 Uiso calc R 1 1 . .
    C C19 0.18368(17) 0.29236(15) -0.03962(11) 0.0502(4) Uani d . 1 1 . .
    H H19 0.1089 0.2728 -0.0892 0.060 Uiso calc R 1 1 . .
    C C20 0.25026(15) 0.22016(12) 0.02946(10) 0.0393(4) Uani d . 1 1 . .
    N N1 0.20361(17) 0.29450(10) 0.43715(10) 0.0481(3) Uani d . 1 1 . .
    N N2 0.40305(12) 0.07868(9) 0.17982(9) 0.0355(3) Uani d . 1 1 . .
    O O1 0.12985(17) 0.33388(12) 0.48963(10) 0.0775(4) Uani d . 1 1 . .
    O O2 0.32476(15) 0.31730(11) 0.44327(11) 0.0690(4) Uani d . 1 1 . .
    O O3 0.57097(11) 0.19924(8) 0.21252(8) 0.0449(3) Uani d . 1 1 . .
    S S1 0.19079(4) 0.09311(3) 0.02046(3) 0.04701(15) Uani d . 1 1 . .
loop_
    _atom_site_aniso_label
    _atom_site_aniso_U_11
    _atom_site_aniso_U_22
    _atom_site_aniso_U_33
    _atom_site_aniso_U_12
    _atom_site_aniso_U_13
    _atom_site_aniso_U_23
    C1 0.0458(9) 0.0348(8) 0.0366(7) 0.0022(6) 0.0111(6) 0.0069(6)
    C2 0.0328(7) 0.0382(8) 0.0374(7) -0.0008(6) 0.0076(6) 0.0051(6)
    C3 0.0313(7) 0.0341(8) 0.0371(7) -0.0008(6) 0.0063(6) 0.0042(6)
    C4 0.0368(8) 0.0472(10) 0.0530(9) -0.0085(7) 0.0088(7) -0.0021(7)
    C5 0.0349(8) 0.0632(11) 0.0672(11) -0.0059(8) 0.0193(8) 0.0036(9)
    C6 0.0474(9) 0.0488(10) 0.0524(9) 0.0053(8) 0.0236(7) 0.0068(7)
    C7 0.0315(8) 0.0348(8) 0.0413(7) -0.0033(6) 0.0041(6) -0.0027(6)
    C8 0.0318(7) 0.0348(8) 0.0365(7) 0.0003(6) 0.0050(6) -0.0026(6)
    C9 0.0398(8) 0.0447(9) 0.0491(8) 0.0002(7) 0.0158(7) 0.0032(7)
    C10 0.0570(10) 0.0462(10) 0.0491(9) -0.0009(8) 0.0130(8) 0.0109(7)
    C11 0.0498(10) 0.0430(10) 0.0522(9) 0.0100(8) 0.0020(7) 0.0033(7)
    C12 0.0369(8) 0.0503(10) 0.0525(9) 0.0082(7) 0.0102(7) -0.0031(7)
    C13 0.0384(8) 0.0446(9) 0.0387(7) 0.0032(7) 0.0101(6) 0.0016(6)
    C14 0.0341(8) 0.0385(8) 0.0316(7) -0.0021(6) 0.0082(6) -0.0016(6)
    C15 0.0362(8) 0.0400(9) 0.0323(7) 0.0016(6) 0.0103(6) -0.0007(6)
    C16 0.0483(9) 0.0422(9) 0.0445(8) 0.0014(7) 0.0126(7) -0.0003(7)
    C17 0.0640(11) 0.0416(10) 0.0594(10) 0.0098(8) 0.0227(9) 0.0079(7)
    C18 0.0591(11) 0.0615(12) 0.0504(9) 0.0228(9) 0.0185(8) 0.0185(8)
    C19 0.0417(9) 0.0724(13) 0.0366(8) 0.0123(8) 0.0071(7) 0.0065(7)
    C20 0.0358(8) 0.0519(10) 0.0315(7) 0.0048(7) 0.0101(6) -0.0012(6)
    N1 0.0650(10) 0.0413(8) 0.0393(7) 0.0036(7) 0.0134(7) 0.0025(6)
    N2 0.0288(6) 0.0365(7) 0.0411(6) 0.0009(5) 0.0064(5) 0.0003(5)
    O1 0.0956(11) 0.0797(10) 0.0658(8) 0.0015(8) 0.0373(8) -0.0239(7)
    O2 0.0631(9) 0.0687(9) 0.0741(9) -0.0121(7) 0.0103(7) -0.0241(7)
    O3 0.0368(6) 0.0479(7) 0.0465(6) -0.0081(5) -0.0013(5) 0.0042(5)
    S1 0.0444(2) 0.0576(3) 0.0362(2) -0.00628(18) 0.00036(17) -0.00963(16)
_geom_special_details
;
 All esds (except the esd in the dihedral angle between two l.s. planes)
 are estimated using the full covariance matrix.  The cell esds are taken
 into account individually in the estimation of esds in distances, angles
 and torsion angles; correlations between esds in cell parameters are only
 used when they are defined by crystal symmetry.  An approximate (isotropic)
 treatment of cell esds is used for estimating esds involving l.s. planes.
;
loop_
    _geom_bond_atom_site_label_1
    _geom_bond_atom_site_label_2
    _geom_bond_site_symmetry_2
    _geom_bond_distance
    _geom_bond_publ_flag
    C1 C6 . 1.371(2) ?
    C1 C2 . 1.385(2) ?
    C1 N1 . 1.471(2) ?
    C2 C3 . 1.385(2) ?
    C2 H2 . 0.9300 ?
    C3 C4 . 1.395(2) ?
    C3 C7 . 1.519(2) ?
    C4 C5 . 1.382(2) ?
    C4 H4 . 0.9300 ?
    C5 C6 . 1.381(3) ?
    C5 H5 . 0.9300 ?
    C6 H6 . 0.9300 ?
    C7 N2 . 1.4558(18) ?
    C7 S1 . 1.8242(14) ?
    C7 H7 . 0.9800 ?
    C8 C13 . 1.384(2) ?
    C8 C9 . 1.387(2) ?
    C8 N2 . 1.4356(18) ?
    C9 C10 . 1.387(2) ?
    C9 H9 . 0.9300 ?
    C10 C11 . 1.372(2) ?
    C10 H10 . 0.9300 ?
    C11 C12 . 1.382(2) ?
    C11 H11 . 0.9300 ?
    C12 C13 . 1.381(2) ?
    C12 H12 . 0.9300 ?
    C13 H13 . 0.9300 ?
    C14 O3 . 1.2227(17) ?
    C14 N2 . 1.3773(19) ?
    C14 C15 . 1.492(2) ?
    C15 C16 . 1.395(2) ?
    C15 C20 . 1.401(2) ?
    C16 C17 . 1.374(2) ?
    C16 H16 . 0.9300 ?
    C17 C18 . 1.383(3) ?
    C17 H17 . 0.9300 ?
    C18 C19 . 1.375(3) ?
    C18 H18 . 0.9300 ?
    C19 C20 . 1.394(2) ?
    C19 H19 . 0.9300 ?
    C20 S1 . 1.7560(17) ?
    N1 O1 . 1.2163(19) ?
    N1 O2 . 1.2203(19) ?
loop_
    _geom_angle_atom_site_label_1
    _geom_angle_atom_site_label_2
    _geom_angle_atom_site_label_3
    _geom_angle_site_symmetry_1
    _geom_angle_site_symmetry_3
    _geom_angle
    _geom_angle_publ_flag
    C6 C1 C2 . . 122.79(15) ?
    C6 C1 N1 . . 118.93(14) ?
    C2 C1 N1 . . 118.24(14) ?
    C3 C2 C1 . . 119.11(14) ?
    C3 C2 H2 . . 120.4 ?
    C1 C2 H2 . . 120.4 ?
    C2 C3 C4 . . 118.50(14) ?
    C2 C3 C7 . . 122.20(13) ?
    C4 C3 C7 . . 119.29(13) ?
    C5 C4 C3 . . 121.17(15) ?
    C5 C4 H4 . . 119.4 ?
    C3 C4 H4 . . 119.4 ?
    C6 C5 C4 . . 120.34(15) ?
    C6 C5 H5 . . 119.8 ?
    C4 C5 H5 . . 119.8 ?
    C1 C6 C5 . . 118.05(15) ?
    C1 C6 H6 . . 121.0 ?
    C5 C6 H6 . . 121.0 ?
    N2 C7 C3 . . 114.41(11) ?
    N2 C7 S1 . . 110.18(10) ?
    C3 C7 S1 . . 111.69(10) ?
    N2 C7 H7 . . 106.7 ?
    C3 C7 H7 . . 106.7 ?
    S1 C7 H7 . . 106.7 ?
    C13 C8 C9 . . 119.98(14) ?
    C13 C8 N2 . . 119.27(13) ?
    C9 C8 N2 . . 120.74(13) ?
    C8 C9 C10 . . 119.81(15) ?
    C8 C9 H9 . . 120.1 ?
    C10 C9 H9 . . 120.1 ?
    C11 C10 C9 . . 120.25(15) ?
    C11 C10 H10 . . 119.9 ?
    C9 C10 H10 . . 119.9 ?
    C10 C11 C12 . . 119.69(15) ?
    C10 C11 H11 . . 120.2 ?
    C12 C11 H11 . . 120.2 ?
    C13 C12 C11 . . 120.79(15) ?
    C13 C12 H12 . . 119.6 ?
    C11 C12 H12 . . 119.6 ?
    C12 C13 C8 . . 119.45(14) ?
    C12 C13 H13 . . 120.3 ?
    C8 C13 H13 . . 120.3 ?
    O3 C14 N2 . . 121.34(13) ?
    O3 C14 C15 . . 120.92(13) ?
    N2 C14 C15 . . 117.73(12) ?
    C16 C15 C20 . . 118.70(14) ?
    C16 C15 C14 . . 117.55(13) ?
    C20 C15 C14 . . 123.51(14) ?
    C17 C16 C15 . . 121.06(16) ?
    C17 C16 H16 . . 119.5 ?
    C15 C16 H16 . . 119.5 ?
    C16 C17 C18 . . 119.82(17) ?
    C16 C17 H17 . . 120.1 ?
    C18 C17 H17 . . 120.1 ?
    C19 C18 C17 . . 120.38(16) ?
    C19 C18 H18 . . 119.8 ?
    C17 C18 H18 . . 119.8 ?
    C18 C19 C20 . . 120.32(16) ?
    C18 C19 H19 . . 119.8 ?
    C20 C19 H19 . . 119.8 ?
    C19 C20 C15 . . 119.63(15) ?
    C19 C20 S1 . . 118.90(12) ?
    C15 C20 S1 . . 121.43(11) ?
    O1 N1 O2 . . 122.98(15) ?
    O1 N1 C1 . . 118.64(16) ?
    O2 N1 C1 . . 118.37(14) ?
    C14 N2 C8 . . 119.85(11) ?
    C14 N2 C7 . . 121.01(12) ?
    C8 N2 C7 . . 118.63(12) ?
    C20 S1 C7 . . 96.72(7) ?
loop_
    _geom_torsion_atom_site_label_1
    _geom_torsion_atom_site_label_2
    _geom_torsion_atom_site_label_3
    _geom_torsion_atom_site_label_4
    _geom_torsion_site_symmetry_1
    _geom_torsion_site_symmetry_2
    _geom_torsion_site_symmetry_3
    _geom_torsion_site_symmetry_4
    _geom_torsion
    _geom_torsion_publ_flag
    C6 C1 C2 C3 . . . . 2.1(2) ?
    N1 C1 C2 C3 . . . . -175.83(12) ?
    C1 C2 C3 C4 . . . . -1.6(2) ?
    C1 C2 C3 C7 . . . . 178.93(13) ?
    C2 C3 C4 C5 . . . . -0.1(2) ?
    C7 C3 C4 C5 . . . . 179.38(15) ?
    C3 C4 C5 C6 . . . . 1.5(3) ?
    C2 C1 C6 C5 . . . . -0.7(2) ?
    N1 C1 C6 C5 . . . . 177.16(14) ?
    C4 C5 C6 C1 . . . . -1.0(3) ?
    C2 C3 C7 N2 . . . . 7.31(19) ?
    C4 C3 C7 N2 . . . . -172.17(13) ?
    C2 C3 C7 S1 . . . . -118.72(13) ?
    C4 C3 C7 S1 . . . . 61.80(16) ?
    C13 C8 C9 C10 . . . . 0.7(2) ?
    N2 C8 C9 C10 . . . . 179.50(14) ?
    C8 C9 C10 C11 . . . . 1.0(2) ?
    C9 C10 C11 C12 . . . . -1.8(3) ?
    C10 C11 C12 C13 . . . . 0.9(3) ?
    C11 C12 C13 C8 . . . . 0.8(2) ?
    C9 C8 C13 C12 . . . . -1.6(2) ?
    N2 C8 C13 C12 . . . . 179.58(13) ?
    O3 C14 C15 C16 . . . . -12.9(2) ?
    N2 C14 C15 C16 . . . . 168.26(13) ?
    O3 C14 C15 C20 . . . . 161.39(14) ?
    N2 C14 C15 C20 . . . . -17.4(2) ?
    C20 C15 C16 C17 . . . . -1.7(2) ?
    C14 C15 C16 C17 . . . . 172.90(14) ?
    C15 C16 C17 C18 . . . . -0.9(2) ?
    C16 C17 C18 C19 . . . . 2.2(3) ?
    C17 C18 C19 C20 . . . . -0.9(3) ?
    C18 C19 C20 C15 . . . . -1.8(2) ?
    C18 C19 C20 S1 . . . . -179.74(12) ?
    C16 C15 C20 C19 . . . . 3.0(2) ?
    C14 C15 C20 C19 . . . . -171.23(13) ?
    C16 C15 C20 S1 . . . . -179.07(11) ?
    C14 C15 C20 S1 . . . . 6.68(19) ?
    C6 C1 N1 O1 . . . . 0.6(2) ?
    C2 C1 N1 O1 . . . . 178.58(14) ?
    C6 C1 N1 O2 . . . . -178.18(14) ?
    C2 C1 N1 O2 . . . . -0.2(2) ?
    O3 C14 N2 C8 . . . . -8.7(2) ?
    C15 C14 N2 C8 . . . . 170.05(12) ?
    O3 C14 N2 C7 . . . . 162.90(13) ?
    C15 C14 N2 C7 . . . . -18.30(18) ?
    C13 C8 N2 C14 . . . . -55.44(18) ?
    C9 C8 N2 C14 . . . . 125.78(15) ?
    C13 C8 N2 C7 . . . . 132.72(14) ?
    C9 C8 N2 C7 . . . . -46.06(18) ?
    C3 C7 N2 C14 . . . . -69.47(16) ?
    S1 C7 N2 C14 . . . . 57.35(15) ?
    C3 C7 N2 C8 . . . . 102.28(14) ?
    S1 C7 N2 C8 . . . . -130.90(11) ?
    C19 C20 S1 C7 . . . . -155.36(12) ?
    C15 C20 S1 C7 . . . . 26.72(13) ?
    N2 C7 S1 C20 . . . . -54.94(11) ?
    C3 C7 S1 C20 . . . . 73.38(11) ?
loop_
    _geom_hbond_atom_site_label_D
    _geom_hbond_atom_site_label_H
    _geom_hbond_atom_site_label_A
    _geom_hbond_site_symmetry_A
    _geom_hbond_distance_DH
    _geom_hbond_distance_HA
    _geom_hbond_distance_DA
    _geom_hbond_angle_DHA
    C19 H19 O3 4_565 0.93 2.63 3.2912(19) 128.5
    C7 H7 O2 2_545 0.98 2.59 3.435(2) 145.2
    C11 H11 O3 2_645 0.93 2.71 3.363(2) 127.8
_iucr_refine_instructions_details
;
TITL ljs5s in P2(1)/n
CELL 0.71073 9.8741 13.0544 13.3646 90 100.878 90
ZERR 4 0.0013 0.0018 0.0020 0  0.004 0
LATT 1
SYMM 0.5-X,0.5+Y,0.5-Z
SFAC C  H  N  O  S
UNIT 80 56 8 12 4
OMIT  -2.00  50.00
L.S. 4
ACTA
BOND $H
FMAP 2
PLAN 5
MPLA C8 > C13
MPLA C15 > C20
HTAB C11 O3_$3
EQIV $3 1.5-x,-0.5+y,0.5-z
HTAB C7 O2_$1
EQIV $1 0.5-X,-0.5+Y,0.5-Z
HTAB C19 O3_$2
EQIV $2 -0.5+X,0.5-Y,-0.5+Z
CONF
SIZE 0.27 0.25 0.24
WGHT  0.044700  0.392900
FVAR  0.497420
TEMP 0
C1     1   0.143636  0.217400  0.361355 11.000000  0.045760  0.034810 =
           0.036580  0.006930  0.011100  0.002180
C2     1   0.227595  0.174630  0.300371 11.000000  0.032750  0.038220 =
           0.037450  0.005060  0.007590 -0.000820
AFIX 43
H2     2   0.320800  0.191166  0.310483 11.000000 -1.200000
AFIX 0
C3     1   0.170896  0.106924  0.224151 11.000000  0.031320  0.034150 =
           0.037060  0.004200  0.006300 -0.000780
C4     1   0.031391  0.082328  0.213362 11.000000  0.036820  0.047240 =
           0.053050 -0.002140  0.008790 -0.008510
AFIX 43
H4     2  -0.008085  0.037054  0.162402 11.000000 -1.200000
AFIX 0
C5     1  -0.049175  0.124046  0.277058 11.000000  0.034900  0.063150 =
           0.067160  0.003600  0.019280 -0.005910
AFIX 43
H5     2  -0.141458  0.105449  0.269601 11.000000 -1.200000
AFIX 0
C6     1   0.006653  0.193230  0.351749 11.000000  0.047390  0.048850 =
           0.052410  0.006790  0.023620  0.005280
AFIX 43
H6     2  -0.047095  0.222550  0.394269 11.000000 -1.200000
AFIX 0
C7     1   0.255690  0.058322  0.153044 11.000000  0.031520  0.034760 =
           0.041270 -0.002690  0.004060 -0.003280
AFIX 13
H7     2   0.244196 -0.015965  0.157932 11.000000 -1.200000
AFIX 0
C8     1   0.492038 -0.000208  0.230068 11.000000  0.031790  0.034830 =
           0.036490 -0.002560  0.005010  0.000260
C9     1   0.457969 -0.053825  0.311408 11.000000  0.039750  0.044690 =
           0.049120  0.003160  0.015770  0.000190
AFIX 43
H9     2   0.377077 -0.038551  0.334408 11.000000 -1.200000
AFIX 0
C10    1   0.544915 -0.130328  0.358384 11.000000  0.056990  0.046180 =
           0.049100  0.010880  0.013000 -0.000910
AFIX 43
H10    2   0.521438 -0.167068  0.412244 11.000000 -1.200000
AFIX 0
C11    1   0.665390 -0.151980  0.325678 11.000000  0.049760  0.042960 =
           0.052160  0.003330  0.001960  0.009950
AFIX 43
H11    2   0.724833 -0.201938  0.358480 11.000000 -1.200000
AFIX 0
C12    1   0.697987 -0.099225  0.243789 11.000000  0.036910  0.050300 =
           0.052540 -0.003120  0.010240  0.008220
AFIX 43
H12    2   0.779041 -0.114656  0.221082 11.000000 -1.200000
AFIX 0
C13    1   0.611674 -0.023872  0.195263 11.000000  0.038430  0.044640 =
           0.038670  0.001640  0.010130  0.003190
AFIX 43
H13    2   0.633756  0.010697  0.139644 11.000000 -1.200000
AFIX 0
C14    1   0.454821  0.175273  0.169483 11.000000  0.034110  0.038450 =
           0.031640 -0.001610  0.008180 -0.002140
C15    1   0.365326  0.249378  0.102161 11.000000  0.036160  0.039960 =
           0.032350 -0.000670  0.010340  0.001580
C16    1   0.406279  0.351821  0.106463 11.000000  0.048300  0.042170 =
           0.044450 -0.000320  0.012640  0.001390
AFIX 43
H16    2   0.480990  0.372462  0.155577 11.000000 -1.200000
AFIX 0
C17    1   0.338007  0.422705  0.039304 11.000000  0.063970  0.041560 =
           0.059400  0.007870  0.022680  0.009800
AFIX 43
H17    2   0.365674  0.490915  0.043719 11.000000 -1.200000
AFIX 0
C18    1   0.228061  0.392354 -0.034859 11.000000  0.059140  0.061520 =
           0.050430  0.018540  0.018500  0.022790
AFIX 43
H18    2   0.183890  0.439860 -0.081784 11.000000 -1.200000
AFIX 0
C19    1   0.183676  0.292360 -0.039624 11.000000  0.041660  0.072390 =
           0.036570  0.006490  0.007110  0.012290
AFIX 43
H19    2   0.108868  0.272772 -0.089173 11.000000 -1.200000
AFIX 0
C20    1   0.250261  0.220159  0.029462 11.000000  0.035850  0.051890 =
           0.031520 -0.001200  0.010130  0.004810
N1     3   0.203614  0.294505  0.437152 11.000000  0.064980  0.041310 =
           0.039330  0.002520  0.013360  0.003620
N2     3   0.403052  0.078681  0.179822 11.000000  0.028790  0.036500 =
           0.041140  0.000300  0.006360  0.000920
O1     4   0.129855  0.333883  0.489625 11.000000  0.095630  0.079740 =
           0.065760 -0.023860  0.037350  0.001490
O2     4   0.324759  0.317295  0.443273 11.000000  0.063120  0.068680 =
           0.074120 -0.024120  0.010250 -0.012070
O3     4   0.570973  0.199245  0.212516 11.000000  0.036750  0.047930 =
           0.046530  0.004160 -0.001280 -0.008090
S1     5   0.190793  0.093111  0.020465 11.000000  0.044440  0.057590 =
           0.036170 -0.009630  0.000360 -0.006280
HKLF 4
REM  ljs5s in P2(1)/n
REM R1 =  0.0336 for   2588 Fo > 4sig(Fo)  and  0.0381 for all   2928 data
REM    235 parameters refined using      0 restraints
END
;
