# Supplementary material for: 2-(3-Nitro­phen­yl)-3-phenyl-2,3-di­hydro-4H-1,3-benzo­thia­zin-4-one
Source: Acta Crystallogr Sect E Struct Rep Online. 2013 Oct 23;69(Pt 11):o1679. doi: 10.1107/S1600536813028389 (PMC3884335; doi:10.1107/S1600536813028389)
Supplement: Supplementary file 2 [file e-69-o1679-Isup2.hkl]

# 
# h,k,l, Fc-squared, Fo-squared, sigma(Fo-squared) and status flag 
# 
data_I
_shelx_title ' ljs5s in P2(1)/n' 
_shelx_refln_list_code          4 
_shelx_F_calc_maximum      229.27 
_exptl_crystal_F_000       752.00 
_reflns_d_resolution_high  0.8411 
 
loop_ 
 _symmetry_equiv_pos_as_xyz 
 'x, y, z' 
 '-x+1/2, y+1/2, -z+1/2' 
 '-x, -y, -z' 
 'x-1/2, -y-1/2, z-1/2' 
 
_cell_length_a     9.8795 
_cell_length_b    12.9789 
_cell_length_c    13.5674 
_cell_angle_alpha  90.000 
_cell_angle_beta  101.110 
_cell_angle_gamma  90.000 
 
_shelx_F_squared_multiplier     1.000 
 
loop_ 
 _refln_index_h 
 _refln_index_k 
 _refln_index_l 
 _refln_F_squared_calc 
 _refln_F_squared_meas 
 _refln_F_squared_sigma 
 _refln_observed_status 
   2   0   0     3751.67     3609.99     95.59 o 
   4   0   0      131.30      132.16      3.28 o 
   6   0   0      621.46      608.26     19.10 o 
   8   0   0      348.16      354.89     13.45 o 
  10   0   0        1.36       -0.16      2.07 o 
   1   1   0     1535.87     1567.58     29.53 o 
   2   1   0      124.10      140.69      2.71 o 
   3   1   0     1061.99     1075.38     14.37 o 
   4   1   0     1694.03     1735.60     23.43 o 
   5   1   0     1234.67     1331.92     18.34 o 
   6   1   0      349.57      382.65     13.73 o 
   7   1   0        2.96        2.88      1.06 o 
   8   1   0       97.57       96.21      4.17 o 
   9   1   0      206.41      182.36     12.31 o 
  10   1   0        1.80        2.74      1.56 o 
  11   1   0       18.78       20.98      3.07 o 
   0   2   0     3231.63     3291.63     61.62 o 
   1   2   0     2865.30     2953.68     45.14 o 
   2   2   0      985.86     1028.96     16.24 o 
   3   2   0     1712.33     1764.00     23.27 o 
   4   2   0      295.72      324.30      4.95 o 
   5   2   0       34.61       42.23      1.22 o 
   6   2   0        0.03        1.06      0.54 o 
   7   2   0      278.11      246.44      7.01 o 
   8   2   0        9.24       12.07      1.81 o 
   9   2   0        9.75       14.13      2.13 o 
  10   2   0      124.18      119.89      8.66 o 
  11   2   0       37.13       45.29      3.80 o 
   1   3   0      363.51      371.35      5.34 o 
   2   3   0      639.93      657.33      9.15 o 
   3   3   0      172.35      172.13      3.56 o 
   4   3   0     1209.62     1255.93     20.56 o 
   5   3   0       99.50      107.27      2.26 o 
   6   3   0      282.53      297.55      6.06 o 
   7   3   0      186.67      167.44     12.29 o 
   8   3   0      150.56      119.49      7.78 o 
   9   3   0      200.60      203.58      6.94 o 
  10   3   0        2.18        1.68      1.66 o 
  11   3   0       19.08       18.99      3.39 o 
   0   4   0     4739.72     4826.74    101.79 o 
   1   4   0     5497.84     5643.25     73.72 o 
   2   4   0      432.99      441.27      6.43 o 
   3   4   0      209.12      249.30      4.08 o 
   4   4   0       23.10       22.53      1.13 o 
   5   4   0      182.90      163.22      3.17 o 
   6   4   0       74.40       70.57      2.42 o 
   7   4   0       19.07       20.03      2.14 o 
   8   4   0     1060.40     1067.04     41.39 o 
   9   4   0      883.89      839.61     19.30 o 
  10   4   0       16.66       19.98      2.70 o 
  11   4   0       54.74       64.59      4.51 o 
   1   5   0     3285.47     3440.84     42.41 o 
   2   5   0      130.35      134.16      2.47 o 
   3   5   0      507.76      451.36      7.98 o 
   4   5   0      265.81      305.18      5.08 o 
   5   5   0      484.66      506.10      7.84 o 
   6   5   0     1026.84     1058.24     21.01 o 
   7   5   0       57.49       60.22      3.23 o 
   8   5   0      304.32      306.57      8.87 o 
   9   5   0      219.20      223.33     10.16 o 
  10   5   0       50.39       60.13      4.15 o 
   0   6   0      256.87      322.46     10.28 o 
   1   6   0      472.48      449.90      7.25 o 
   2   6   0     1858.10     2060.07     27.68 o 
   3   6   0       28.47       27.65      1.08 o 
   4   6   0        0.25       -0.11      0.41 o 
   5   6   0      265.88      265.12      4.21 o 
   6   6   0       26.37       27.21      1.96 o 
   7   6   0     1305.04     1296.52     27.20 o 
   8   6   0      125.14      134.67      5.33 o 
   9   6   0      324.19      333.02      9.81 o 
  10   6   0        0.76        0.28      1.61 o 
   1   7   0      164.79      162.08      3.30 o 
   2   7   0       16.68       11.34      0.92 o 
   3   7   0       43.81       41.09      1.89 o 
   4   7   0      828.59      812.87     14.19 o 
   5   7   0      589.65      567.99     10.68 o 
   6   7   0       37.74       37.27      3.90 o 
   7   7   0      661.64      651.66     15.30 o 
   8   7   0       26.39       32.64      2.97 o 
   9   7   0        2.43        2.51      2.78 o 
  10   7   0       53.75       53.42      4.08 o 
   0   8   0     1152.82     1132.60     32.19 o 
   1   8   0      591.39      658.32     13.91 o 
   2   8   0       96.53      102.00      2.97 o 
   3   8   0        0.62        1.73      0.74 o 
   4   8   0       81.88       86.13      2.96 o 
   5   8   0       86.76       88.32      3.13 o 
   6   8   0       87.15       80.07      3.49 o 
   7   8   0       45.58       46.07      3.23 o 
   8   8   0       14.43       13.40      2.23 o 
   9   8   0       42.35       48.31      3.82 o 
   1   9   0      121.47      123.31      4.02 o 
   2   9   0      909.58      933.11     19.41 o 
   3   9   0       65.23       56.74      2.76 o 
   4   9   0        6.21        7.96      1.25 o 
   5   9   0       35.43       41.93      2.84 o 
   6   9   0      234.55      235.43     22.78 o 
   7   9   0       38.84       33.85      3.58 o 
   8   9   0        0.07        0.71      1.43 o 
   9   9   0      157.58      177.39      6.88 o 
   0  10   0     1445.26     1486.19     42.07 o 
   1  10   0        4.65        6.06      1.44 o 
   2  10   0      203.42      204.69      5.93 o 
   3  10   0       15.70       20.12      1.95 o 
   4  10   0      169.79      162.13      9.59 o 
   5  10   0      392.03      386.43     10.10 o 
   6  10   0      275.28      268.10      8.03 o 
   7  10   0       10.38       12.99      2.20 o 
   8  10   0      147.17      149.00      6.06 o 
   1  11   0        3.23        3.78      1.14 o 
   2  11   0      469.30      430.75     10.42 o 
   3  11   0      233.75      250.04     16.28 o 
   4  11   0      157.66      146.53      7.64 o 
   5  11   0      491.01      506.88     12.53 o 
   6  11   0        0.46       -0.28      1.75 o 
   7  11   0        8.37       17.03      3.45 o 
   8  11   0        0.00        3.29      2.68 o 
   1  12   0        5.85        5.97      1.83 o 
   2  12   0       11.44       18.33      2.89 o 
   3  12   0       39.31       48.12      4.27 o 
   4  12   0       14.60       12.23      2.72 o 
   5  12   0       31.42       38.33      4.35 o 
   6  12   0       45.47       56.21      5.32 o 
   7  12   0       84.47       79.66      6.67 o 
 -11   0   1      153.68      132.94      8.33 o 
  -9   0   1        3.08        3.54      2.15 o 
  -7   0   1      418.28      400.01     13.98 o 
  -5   0   1     4920.57     5240.51    139.69 o 
  -3   0   1     1355.51     1350.40     36.90 o 
  -1   0   1      397.30      384.95      9.71 o 
   1   0   1    11666.77     8897.77    322.93 o 
   3   0   1      152.85      145.45      3.57 o 
   5   0   1     3578.43     3725.44     70.37 o 
   7   0   1      329.46      293.00     11.22 o 
   9   0   1      926.53      921.17     29.47 o 
  11   0   1       61.49       73.44      6.67 o 
 -11   1   1       15.91       12.83      2.35 o 
 -10   1   1       34.37       38.35      4.37 o 
  -9   1   1       15.80       15.18      2.14 o 
  -8   1   1       80.69       72.22      5.04 o 
  -7   1   1      156.38      173.21      5.46 o 
  -6   1   1       47.91       36.09      2.24 o 
  -5   1   1      736.13      809.53     16.81 o 
  -4   1   1     1940.23     1988.90     38.28 o 
  -3   1   1      116.58      128.61      3.36 o 
  -1   1   1      152.10      177.50      4.28 o 
   0   1   1     1543.82     1642.09     21.32 o 
   1   1   1     3122.84     3021.11     34.93 o 
   2   1   1     6475.31     6488.13     83.78 o 
   3   1   1      518.39      544.05      7.66 o 
   4   1   1     1277.98     1396.42     22.22 o 
   5   1   1     3172.47     3473.15     46.43 o 
   6   1   1       14.28        9.10      1.05 o 
   7   1   1       52.40       40.30      2.70 o 
   8   1   1       75.82       68.10      3.58 o 
   9   1   1        9.77       13.64      2.13 o 
  10   1   1      174.50      154.77     15.79 o 
  11   1   1        3.34        2.81      2.58 o 
 -11   2   1       92.86       85.04      4.67 o 
 -10   2   1        3.86        7.22      1.95 o 
  -9   2   1        0.11        0.04      1.26 o 
  -8   2   1        0.79        1.89      1.15 o 
  -7   2   1       22.88       25.52      2.17 o 
  -6   2   1      439.16      412.47      9.80 o 
  -5   2   1     1272.92     1423.80     22.77 o 
  -4   2   1     1436.98     1456.63     19.45 o 
  -3   2   1      345.83      375.50      8.06 o 
  -1   2   1      407.12      425.71      6.36 o 
   0   2   1     4110.07     4027.26     93.36 o 
   1   2   1     2433.43     2511.42     29.10 o 
   2   2   1     5866.30     5864.67     67.60 o 
   3   2   1      234.04      228.06      3.67 o 
   4   2   1        3.64        2.20      0.42 o 
   5   2   1      383.37      460.60      6.96 o 
   6   2   1       12.91       15.37      1.40 o 
   7   2   1      137.22      139.57      4.88 o 
   8   2   1       17.80       17.21      2.17 o 
   9   2   1       38.60       39.99      6.48 o 
  10   2   1      192.28      182.48      6.81 o 
  11   2   1        0.75       -0.31      1.57 o 
 -11   3   1       84.91       81.94      7.36 o 
 -10   3   1       41.14       42.07      3.49 o 
  -9   3   1        3.54        0.21      1.31 o 
  -8   3   1       54.85       57.63      3.29 o 
  -7   3   1      539.99      513.51     12.16 o 
  -6   3   1      387.08      378.62     10.49 o 
  -5   3   1      590.17      654.40      9.35 o 
  -4   3   1      691.21      759.67     12.66 o 
  -3   3   1      377.61      363.71      6.47 o 
  -1   3   1      850.35      808.44     11.80 o 
   0   3   1       65.42       76.00      1.48 o 
   1   3   1    22028.95    18857.20    245.45 o 
   2   3   1     4385.44     4537.61     52.50 o 
   3   3   1      185.56      171.56      3.03 o 
   4   3   1        5.56        4.15      0.54 o 
   5   3   1      140.63      167.21      4.79 o 
   6   3   1       32.46       38.09      2.54 o 
   7   3   1      163.10      165.05      5.56 o 
   8   3   1       60.97       64.47      7.72 o 
   9   3   1      906.95      879.57     20.07 o 
  10   3   1        0.08       -0.70      1.28 o 
  11   3   1        2.39        3.65      1.89 o 
 -11   4   1        0.35        0.87      1.62 o 
 -10   4   1      103.58      106.81      5.07 o 
  -9   4   1       80.71       87.33      4.38 o 
  -8   4   1       76.11       63.49      4.47 o 
  -7   4   1      195.18      196.33      9.65 o 
  -6   4   1      181.21      202.27      5.96 o 
  -5   4   1      559.35      554.34      8.23 o 
  -4   4   1     1206.30     1208.62     19.58 o 
  -3   4   1      332.10      329.70      7.46 o 
  -1   4   1      121.38      131.41      2.88 o 
   0   4   1      555.33      558.15      7.89 o 
   1   4   1      954.95     1028.98     14.05 o 
   2   4   1      212.81      198.51      5.91 o 
   3   4   1     1684.68     1745.01     20.83 o 
   4   4   1     2608.75     2755.14     32.51 o 
   5   4   1     1053.92     1001.35     14.19 o 
   6   4   1      491.11      468.60      8.97 o 
   7   4   1       46.35       56.30      3.16 o 
   8   4   1      216.58      224.40      7.64 o 
   9   4   1       58.10       62.74      3.92 o 
  10   4   1       12.67       11.73      2.33 o 
 -11   5   1        3.44        3.42      1.84 o 
 -10   5   1      152.92      172.36      6.61 o 
  -9   5   1       45.54       46.62      3.49 o 
  -8   5   1        0.80        0.73      1.38 o 
  -7   5   1        6.63        7.38      1.55 o 
  -6   5   1     1381.67     1330.37     27.19 o 
  -5   5   1       25.87       22.28      1.84 o 
  -4   5   1      856.67      931.61     19.08 o 
  -3   5   1      359.69      396.22      6.83 o 
  -1   5   1     2922.97     3187.60     45.10 o 
   0   5   1       79.49       81.59      1.62 o 
   1   5   1     3967.47     4241.17     55.77 o 
   2   5   1      331.75      363.37      5.62 o 
   3   5   1      233.51      258.28      6.19 o 
   4   5   1      382.68      376.56      5.38 o 
   5   5   1      114.73      116.77      2.37 o 
   6   5   1        0.02        0.55      0.65 o 
   7   5   1        0.15       -0.64      1.13 o 
   8   5   1      533.78      547.04     13.56 o 
   9   5   1       29.54       31.64      3.09 o 
  10   5   1      133.60      134.51      7.58 o 
 -10   6   1       18.43       24.22      3.00 o 
  -9   6   1       34.74       36.97      3.27 o 
  -8   6   1      131.27      136.73      5.36 o 
  -7   6   1      229.50      226.59      6.91 o 
  -6   6   1       22.94       17.14      3.21 o 
  -5   6   1        4.72        2.48      1.01 o 
  -4   6   1        9.10       11.28      1.41 o 
  -3   6   1      569.46      642.82     10.56 o 
  -2   6   1     1330.38     1456.54     28.45 o 
  -1   6   1     1106.82     1245.03     18.32 o 
   0   6   1      912.81      978.55     17.35 o 
   1   6   1        7.35        4.39      0.56 o 
   2   6   1      718.09      823.61     11.74 o 
   3   6   1      751.14      764.57     11.10 o 
   4   6   1      125.93      130.08      3.93 o 
   5   6   1      640.31      612.90      9.71 o 
   6   6   1       93.84       87.55      3.98 o 
   7   6   1      112.20      118.15      5.77 o 
   8   6   1       46.13       37.63      3.27 o 
   9   6   1        2.16        5.05      1.75 o 
  10   6   1       12.06       11.83      2.34 o 
 -10   7   1       21.84       31.44      4.55 o 
  -9   7   1       80.81       71.70      4.17 o 
  -8   7   1        9.21        9.33      1.87 o 
  -7   7   1      310.78      310.16     17.21 o 
  -6   7   1       24.90       29.58      2.44 o 
  -5   7   1      625.95      621.13     13.93 o 
  -4   7   1      271.43      276.49      7.12 o 
  -3   7   1      151.26      155.06      4.51 o 
  -2   7   1      467.16      493.10     10.74 o 
  -1   7   1     2044.20     2167.45     34.20 o 
   0   7   1      761.62      807.49     12.44 o 
   1   7   1     4272.29     4385.93     54.20 o 
   2   7   1      176.19      150.71      2.98 o 
   3   7   1      284.55      292.13      5.44 o 
   4   7   1      155.48      164.68      3.38 o 
   5   7   1       39.60       36.40      1.72 o 
   6   7   1      460.75      466.78     10.24 o 
   7   7   1        1.40        2.32      1.57 o 
   8   7   1      235.77      243.59      7.82 o 
   9   7   1      401.77      415.18     11.61 o 
  10   7   1        9.99       14.08      2.46 o 
  -9   8   1       20.94       25.42      5.65 o 
  -8   8   1        1.18        4.01      1.56 o 
  -7   8   1       79.26       73.32      3.74 o 
  -6   8   1      337.83      317.71     17.66 o 
  -5   8   1      302.22      304.53     17.15 o 
  -4   8   1        1.29        1.50      1.26 o 
  -3   8   1       21.36       20.79      1.70 o 
  -2   8   1      145.98      173.11      5.26 o 
   0   8   1     1764.88     1930.36     35.16 o 
   1   8   1      708.75      770.96     12.13 o 
   2   8   1      344.91      341.61      5.71 o 
   3   8   1       19.78       26.57      1.67 o 
   4   8   1     1449.96     1464.32     24.32 o 
   5   8   1      427.57      428.13      7.41 o 
   6   8   1      556.01      570.90     11.18 o 
   7   8   1        0.22        0.15      1.07 o 
   8   8   1        0.90        5.08      1.66 o 
   9   8   1       48.16       48.33      4.80 o 
  -9   9   1      137.90      155.03      6.29 o 
  -8   9   1        0.72        0.24      1.38 o 
  -7   9   1       26.02       28.12      2.87 o 
  -6   9   1       33.81       28.47      4.04 o 
  -5   9   1      268.87      282.22      7.82 o 
  -4   9   1       44.53       47.62      2.62 o 
  -3   9   1       86.39       81.19      3.29 o 
  -2   9   1       40.16       45.96      2.41 o 
  -1   9   1      477.62      495.40     15.36 o 
   0   9   1        0.57        1.15      0.62 o 
   1   9   1        1.45        1.88      0.87 o 
   2   9   1      357.33      372.98      7.58 o 
   3   9   1      120.03      104.02      4.25 o 
   4   9   1        8.13        8.64      1.31 o 
   5   9   1      319.52      305.44      5.93 o 
   6   9   1        0.01        0.36      1.01 o 
   7   9   1      287.10      290.75      7.18 o 
   8   9   1       67.16       66.23      4.20 o 
   9   9   1        0.19        1.64      1.78 o 
  -8  10   1        8.98       17.88      3.90 o 
  -7  10   1       29.53       35.97      4.59 o 
  -6  10   1       39.68       43.77      4.63 o 
  -5  10   1       40.46       42.58      7.30 o 
  -4  10   1      358.33      392.29      9.83 o 
  -3  10   1      640.93      634.02     21.83 o 
  -2  10   1        2.32        0.83      0.93 o 
  -1  10   1        3.57        5.96      1.61 o 
   0  10   1      304.26      325.54     14.31 o 
   1  10   1       47.53       39.78      3.47 o 
   2  10   1      196.58      204.80      5.08 o 
   3  10   1      258.66      246.96      5.89 o 
   4  10   1       27.23       25.28      2.47 o 
   5  10   1      279.55      295.40      5.94 o 
   6  10   1      206.45      196.36      5.52 o 
   7  10   1      139.47      146.97      4.80 o 
   8  10   1       15.05       20.80      2.79 o 
  -8  11   1      189.70      215.12     11.10 o 
  -7  11   1       11.65       19.83      3.74 o 
  -6  11   1      340.74      329.61     13.57 o 
  -5  11   1        0.13        1.67      1.83 o 
  -4  11   1      287.59      262.80     10.97 o 
  -3  11   1        1.35        3.01      1.79 o 
  -2  11   1        2.94        3.78      1.91 o 
  -1  11   1      169.48      174.60      7.93 o 
   0  11   1      561.26      547.26     18.05 o 
   1  11   1       48.87       51.17      2.79 o 
   2  11   1        0.04        0.63      1.02 o 
   3  11   1      255.27      236.06     11.18 o 
   4  11   1        1.92        3.56      1.20 o 
   5  11   1       15.14       15.99      1.55 o 
   6  11   1        0.83        2.85      1.52 o 
   7  11   1       33.46       40.55      3.45 o 
  -7  12   1        4.29        6.71      2.89 o 
  -6  12   1        6.12        5.89      2.64 o 
  -5  12   1      362.55      349.41     13.94 o 
  -4  12   1       59.87       73.40      5.36 o 
  -3  12   1       85.84       73.85      5.20 o 
  -1  12   1        6.33       10.40      2.44 o 
   0  12   1       77.36       79.70      5.12 o 
   1  12   1      117.92      123.07      6.58 o 
   2  12   1       70.27       80.84      5.28 o 
   3  12   1      218.52      223.82      9.71 o 
   4  12   1        9.88       13.82      2.89 o 
   5  12   1        3.08       -1.63      1.63 o 
  -6  13   1        2.51        0.65      2.24 o 
  -5  13   1       51.16       50.84      5.20 o 
  -4  13   1       52.15       54.95      5.20 o 
  -3  13   1       57.16       58.89      5.00 o 
  -2  13   1        0.96        3.50      2.07 o 
  -1  13   1      137.32      143.51      7.48 o 
   5  13   1        3.39        0.89      2.24 o 
 -10   0   2        0.39       -1.91      1.91 o 
  -8   0   2       12.21       10.36      2.36 o 
  -6   0   2      925.29      809.65     24.26 o 
  -4   0   2      450.56      452.88     13.86 o 
  -2   0   2    52564.02    38717.22   1398.03 o 
   0   0   2     1056.07     1031.82     26.05 o 
   2   0   2     6425.03     6526.44    202.97 o 
   4   0   2      743.43      748.83     37.98 o 
   6   0   2      282.34      219.63      8.98 o 
   8   0   2      122.47      109.65      6.46 o 
  10   0   2      254.23      225.49     11.05 o 
 -11   1   2      114.82      121.97      5.50 o 
 -10   1   2       39.57       39.28      3.28 o 
  -9   1   2        4.45        4.38      2.40 o 
  -8   1   2        1.49        1.67      1.12 o 
  -7   1   2        6.55        7.04      1.95 o 
  -6   1   2     1167.44     1218.21     24.76 o 
  -5   1   2      837.24      823.08     13.14 o 
  -4   1   2      432.97      419.48      6.99 o 
  -3   1   2     3691.43     3710.04     50.95 o 
  -2   1   2       79.61       92.07      2.62 o 
  -1   1   2    10199.65     9459.43    130.19 o 
   0   1   2      993.85      990.45     13.08 o 
   1   1   2       65.55       72.14      1.28 o 
   2   1   2     4992.71     4651.68     60.35 o 
   3   1   2       79.91       66.11      1.55 o 
   4   1   2     1900.58     1910.93     25.56 o 
   5   1   2        0.50        4.30      0.61 o 
   6   1   2       35.62       43.99      1.87 o 
   7   1   2      222.40      210.84      6.48 o 
   8   1   2       60.98       63.14      3.42 o 
   9   1   2        4.96        2.54      1.58 o 
  10   1   2       51.83       49.83      4.21 o 
  11   1   2      171.26      171.18     11.91 o 
 -11   2   2       55.70       63.03      4.31 o 
 -10   2   2       40.24       41.94      3.40 o 
  -9   2   2      195.32      195.46     13.80 o 
  -8   2   2       58.26       62.78      3.32 o 
  -7   2   2       49.67       42.62      2.63 o 
  -6   2   2       30.70       37.40      2.19 o 
  -5   2   2      367.37      402.58      9.22 o 
  -4   2   2      227.28      240.95      5.86 o 
  -3   2   2     1540.69     1555.40     22.32 o 
  -2   2   2     3288.18     3367.14     43.71 o 
  -1   2   2     1560.83     1615.79     18.81 o 
   0   2   2     5980.39     5829.80     66.61 o 
   1   2   2    17085.29    15175.53    277.78 o 
   2   2   2     2322.53     2333.14     27.31 o 
   3   2   2      375.60      349.90      5.38 o 
   4   2   2       29.90       27.48      1.07 o 
   5   2   2      340.44      362.02      5.82 o 
   6   2   2       35.01       35.27      1.55 o 
   7   2   2       33.38       32.38      2.57 o 
   8   2   2      464.94      444.68     11.51 o 
   9   2   2       15.19       15.16      4.35 o 
  10   2   2       82.67       79.73      4.41 o 
  11   2   2       39.22       35.45      3.61 o 
 -11   3   2       28.24       34.65      3.44 o 
 -10   3   2       31.97       34.90      3.20 o 
  -9   3   2      223.02      220.56      7.17 o 
  -8   3   2      176.35      151.10      8.92 o 
  -7   3   2      163.77      150.87      5.05 o 
  -6   3   2        3.39        0.43      0.75 o 
  -5   3   2      214.05      248.48      6.36 o 
  -4   3   2      454.99      416.72      9.29 o 
  -3   3   2      138.75      137.03      3.11 o 
  -2   3   2     1396.37     1431.18     19.01 o 
  -1   3   2        0.40        2.62      1.03 o 
   0   3   2     8826.03     8601.71    128.86 o 
   1   3   2     3922.01     4079.50     47.25 o 
   2   3   2     1549.84     1548.43     19.33 o 
   3   3   2       42.19       50.55      1.27 o 
   4   3   2       98.55       87.13      2.30 o 
   5   3   2        1.67        6.95      0.99 o 
   6   3   2      555.67      517.21      8.08 o 
   7   3   2      878.87      860.33     19.01 o 
   8   3   2      572.80      573.87     14.05 o 
   9   3   2      223.97      202.24      7.08 o 
  10   3   2        0.20       -0.53      1.50 o 
 -11   4   2       84.76       74.97      4.64 o 
 -10   4   2      164.91      151.70      6.03 o 
  -9   4   2        0.06       -0.10      1.35 o 
  -8   4   2      137.69      136.09      5.09 o 
  -7   4   2      216.01      205.55      6.21 o 
  -6   4   2        4.89        2.46      1.48 o 
  -5   4   2     2019.43     2159.70     42.03 o 
  -4   4   2     1156.57     1165.01     23.20 o 
  -3   4   2      294.17      304.58      6.05 o 
  -2   4   2        3.04        3.98      1.10 o 
  -1   4   2        2.20        3.59      0.35 o 
   0   4   2        0.18        0.87      0.29 o 
   1   4   2     5142.88     5129.91     67.16 o 
   2   4   2      111.79      129.36      2.23 o 
   3   4   2      605.50      597.17      7.79 o 
   4   4   2      562.27      623.84      8.24 o 
   5   4   2        0.31        0.63      0.44 o 
   6   4   2       59.92       56.42      1.66 o 
   7   4   2      959.03      923.94     27.13 o 
   8   4   2       23.91       24.31      4.23 o 
   9   4   2      176.02      176.51      6.53 o 
  10   4   2       96.88      106.58      9.08 o 
 -11   5   2       76.81       79.83      4.74 o 
 -10   5   2        0.04       -1.31      1.31 o 
  -9   5   2       36.85       29.40      2.85 o 
  -8   5   2      757.43      774.16     17.58 o 
  -7   5   2      341.95      329.34      8.79 o 
  -6   5   2        3.58        2.43      1.06 o 
  -5   5   2      829.48      777.56     16.46 o 
  -4   5   2      981.25     1046.16     21.16 o 
  -2   5   2       59.07       67.46      2.00 o 
  -1   5   2       55.33       50.90      1.84 o 
   0   5   2      204.03      207.03      4.51 o 
   1   5   2     1102.74     1233.32     16.92 o 
   2   5   2     1085.23     1241.24     16.47 o 
   3   5   2     5544.86     6032.79     70.01 o 
   4   5   2       11.18        9.30      0.93 o 
   5   5   2      380.37      369.64      8.49 o 
   6   5   2       36.54       37.38      1.47 o 
   7   5   2       35.66       33.44      2.15 o 
   8   5   2       75.83       73.71      4.18 o 
   9   5   2       11.02       14.47      1.92 o 
  10   5   2       18.13       18.37      2.74 o 
 -10   6   2        8.35        8.42      2.07 o 
  -9   6   2       25.47       23.51      2.67 o 
  -8   6   2        9.81       10.00      1.88 o 
  -7   6   2       16.35       18.46      3.15 o 
  -6   6   2      851.75      856.69     18.46 o 
  -5   6   2      159.43      149.61      4.66 o 
  -4   6   2      673.71      775.28     16.29 o 
  -3   6   2       23.45       14.46      1.10 o 
  -2   6   2      713.50      781.52     12.03 o 
  -1   6   2       67.82       98.23      2.97 o 
   0   6   2      674.12      671.07      9.70 o 
   1   6   2      870.60      899.42     12.70 o 
   2   6   2      133.26      107.97      2.38 o 
   3   6   2        0.01        0.50      0.57 o 
   4   6   2      151.39      162.09      2.98 o 
   5   6   2      260.63      253.51      4.22 o 
   6   6   2      206.71      199.37      5.18 o 
   7   6   2       71.32       78.02      3.39 o 
   8   6   2       40.94       43.14      3.35 o 
   9   6   2        0.93        1.34      1.51 o 
  10   6   2        7.98        8.42      2.23 o 
 -10   7   2      114.40      125.04      5.54 o 
  -9   7   2      152.53      152.72      5.92 o 
  -8   7   2      158.59      165.76      5.95 o 
  -7   7   2      969.99      931.38     26.91 o 
  -6   7   2      151.81      151.23      5.12 o 
  -5   7   2        0.12       -0.80      0.80 o 
  -4   7   2       24.24       20.86      1.73 o 
  -2   7   2      514.72      520.76      8.58 o 
  -1   7   2      548.49      551.85      8.91 o 
   0   7   2      408.61      455.38      9.90 o 
   1   7   2       61.58       77.73      1.97 o 
   2   7   2        2.10        8.03      0.78 o 
   3   7   2       12.58       11.12      0.82 o 
   4   7   2      349.89      341.05      6.27 o 
   5   7   2      118.16      117.74      2.62 o 
   6   7   2     1159.32     1185.19     20.46 o 
   7   7   2        0.07       -0.78      0.98 o 
   8   7   2       33.71       36.75      3.21 o 
   9   7   2        4.55        4.34      2.17 o 
 -10   8   2        9.34        6.67      2.85 o 
  -9   8   2       21.08       21.80      2.66 o 
  -8   8   2        4.66        4.00      1.55 o 
  -7   8   2        2.16        1.45      1.31 o 
  -6   8   2      424.60      421.84     10.59 o 
  -5   8   2      680.61      684.99     17.03 o 
  -4   8   2        0.35        1.30      0.89 o 
  -3   8   2       63.86       62.31      2.85 o 
  -2   8   2       10.87        8.70      1.87 o 
  -1   8   2      279.61      276.25      5.19 o 
   0   8   2       53.32       50.17      1.72 o 
   1   8   2      171.12      133.50      2.87 o 
   2   8   2      242.26      232.62      4.30 o 
   3   8   2       69.04       69.43      2.55 o 
   4   8   2       77.04       69.37      2.30 o 
   5   8   2      656.16      646.22     10.32 o 
   6   8   2      405.53      394.21      8.47 o 
   7   8   2       47.69       47.06      2.72 o 
   8   8   2       53.03       49.34      3.71 o 
   9   8   2       88.01       90.26      4.81 o 
  -9   9   2       16.33       19.79      3.78 o 
  -8   9   2       32.97       31.13      4.55 o 
  -7   9   2       14.26       18.33      3.37 o 
  -6   9   2      249.82      254.47     11.01 o 
  -5   9   2       90.24       88.41      3.73 o 
  -4   9   2      304.21      301.97      8.25 o 
  -3   9   2        4.38        3.81      1.08 o 
  -2   9   2        8.96       10.06      1.13 o 
  -1   9   2        0.99        1.32      0.66 o 
   0   9   2       90.23       90.12      2.51 o 
   1   9   2        0.36        3.59      1.47 o 
   2   9   2        2.48        1.55      0.80 o 
   3   9   2       22.88       26.31      1.81 o 
   4   9   2      434.98      430.84      9.93 o 
   5   9   2        3.89        3.61      0.96 o 
   6   9   2        8.08        8.97      1.53 o 
   7   9   2        4.64        4.33      1.68 o 
   8   9   2      155.47      154.74      8.31 o 
  -8  10   2       55.78       62.14      6.10 o 
  -7  10   2        6.33        5.36      2.40 o 
  -6  10   2        9.28        9.75      2.72 o 
  -5  10   2      140.57      125.18      6.91 o 
  -4  10   2       17.17       20.44      3.05 o 
  -3  10   2       29.81       27.72      3.41 o 
  -2  10   2      164.97      158.30      7.44 o 
  -1  10   2        9.86        7.06      2.74 o 
   0  10   2       35.09       26.98      2.42 o 
   1  10   2      165.41      154.60     14.71 o 
   2  10   2     1431.57     1393.33     28.69 o 
   3  10   2        9.31        9.48      1.40 o 
   4  10   2       45.07       46.75      2.20 o 
   5  10   2       63.45       69.41      2.62 o 
   6  10   2       36.04       28.92      2.34 o 
   7  10   2       40.03       38.53      2.73 o 
   8  10   2       53.56       69.45      5.61 o 
  -8  11   2       15.56       17.35      3.66 o 
  -7  11   2        0.01       -1.38      1.99 o 
  -6  11   2       84.35       89.29      6.34 o 
  -5  11   2       42.43       49.10      4.88 o 
  -4  11   2      155.19      142.45      7.60 o 
  -3  11   2        6.73        7.80      2.28 o 
  -2  11   2        0.00       -0.37      1.46 o 
  -1  11   2      167.68      170.86      8.05 o 
   0  11   2      800.12      736.78     66.29 o 
   1  11   2       49.65       43.49      3.14 o 
   2  11   2       25.03       23.53      2.54 o 
   3  11   2      491.72      484.82     12.47 o 
   4  11   2        3.86        5.52      1.34 o 
   5  11   2      193.38      204.44      5.67 o 
   6  11   2       32.84       30.84      4.04 o 
   7  11   2       51.56       67.23      4.45 o 
  -7  12   2        0.30       -0.24      2.28 o 
  -6  12   2       58.35       50.76      5.36 o 
  -5  12   2       29.29       42.47      4.76 o 
  -4  12   2      341.12      331.65     13.33 o 
  -3  12   2      150.90      172.29      8.41 o 
  -2  12   2       40.51       40.56      4.19 o 
  -1  12   2        9.81       12.31      2.64 o 
   0  12   2       12.25       20.77      3.13 o 
   1  12   2       17.32       22.49      3.01 o 
   2  12   2        2.49        2.59      1.39 o 
   3  12   2        4.55        4.99      3.58 o 
   4  12   2        0.92        0.65      1.19 o 
   5  12   2        3.46        5.42      1.41 o 
   6  12   2       13.48       19.49      2.81 o 
  -6  13   2       61.32       56.58      5.77 o 
  -5  13   2      102.84       99.58      6.87 o 
  -4  13   2       75.40       67.02      5.73 o 
  -3  13   2        8.68       10.89      2.89 o 
  -2  13   2       38.93       35.36      4.15 o 
  -1  13   2       21.59       27.19      3.78 o 
   0  13   2        0.00       -0.49      1.87 o 
   1  13   2       22.42       17.84      3.25 o 
   2  13   2       58.36       65.52      5.08 o 
   3  13   2       47.48       45.40      4.63 o 
   4  13   2       41.57       42.21      3.40 o 
   5  13   2       25.81       29.43      4.43 o 
  -4  14   2       12.64       11.38      3.05 o 
  -3  14   2      300.49      309.42     13.29 o 
  -2  14   2      240.98      265.81     11.79 o 
  -1  14   2       27.84       22.39      3.90 o 
   4  14   2       13.65       16.74      3.86 o 
 -11   0   3       46.78       40.97      4.92 o 
  -9   0   3       17.09        9.55      2.52 o 
  -7   0   3      763.79      800.26     24.51 o 
  -5   0   3       40.79       71.41      3.86 o 
  -3   0   3      166.73      160.05      3.22 o 
  -1   0   3    26024.59    22070.71    493.00 o 
   1   0   3      748.79      744.80     14.54 o 
   3   0   3     1615.93     1694.09     32.80 o 
   5   0   3      955.37      903.40     31.95 o 
   7   0   3      379.84      351.40     13.33 o 
   9   0   3      455.59      438.01     16.74 o 
 -11   1   3       44.64       49.14      3.79 o 
 -10   1   3        0.01        0.96      1.48 o 
  -9   1   3       69.74       70.81      3.70 o 
  -8   1   3      252.33      253.80      7.36 o 
  -7   1   3      221.61      242.75      6.78 o 
  -6   1   3     1056.00     1132.78     23.13 o 
  -5   1   3      100.11      104.93      2.34 o 
  -4   1   3       35.76       46.54      1.08 o 
  -3   1   3     8605.34     9016.79    102.77 o 
  -2   1   3      259.03      251.98      3.10 o 
  -1   1   3     4498.11     4634.52     53.07 o 
   0   1   3       36.87       39.37      0.99 o 
   1   1   3      678.23      701.41      7.88 o 
   2   1   3      868.00      906.92     11.14 o 
   3   1   3       94.43       77.84      1.66 o 
   4   1   3        1.63        2.84      1.33 o 
   5   1   3       41.13       37.94      1.46 o 
   6   1   3      289.08      314.79      5.55 o 
   7   1   3        1.55        2.11      1.19 o 
   8   1   3      475.87      472.72     12.76 o 
   9   1   3       20.66       23.28      2.71 o 
  10   1   3       11.87       11.67      2.28 o 
 -11   2   3       91.05       79.98      4.48 o 
 -10   2   3       15.82       20.35      2.53 o 
  -9   2   3       22.44       17.95      2.27 o 
  -8   2   3      221.33      210.84      6.52 o 
  -7   2   3       68.05       63.03      3.07 o 
  -6   2   3       37.96       36.86      2.17 o 
  -5   2   3      232.07      267.04      5.00 o 
  -4   2   3     1664.84     1589.16     19.90 o 
  -3   2   3     2425.86     2595.50     30.15 o 
  -2   2   3     6048.87     6249.66     65.51 o 
  -1   2   3     4132.71     4314.52     54.95 o 
   0   2   3     3303.16     3317.74     38.27 o 
   1   2   3       10.05       10.35      0.71 o 
   2   2   3       56.42       63.52      1.38 o 
   3   2   3        1.02        1.93      0.41 o 
   4   2   3       36.82       20.36      0.96 o 
   5   2   3        0.44        5.02      0.88 o 
   6   2   3       45.19       41.23      2.58 o 
   7   2   3        4.32        3.02      1.23 o 
   8   2   3       33.42       30.57      2.86 o 
   9   2   3      298.84      285.21      8.87 o 
  10   2   3       79.69       74.31      4.43 o 
 -11   3   3        5.59        8.42      2.17 o 
 -10   3   3        1.20        1.99      1.68 o 
  -9   3   3      393.29      381.43     10.32 o 
  -8   3   3      451.73      454.75     11.36 o 
  -7   3   3      223.06      225.28      6.54 o 
  -6   3   3       36.66       35.57      1.52 o 
  -5   3   3      261.70      216.22      7.74 o 
  -4   3   3       23.28       17.34      0.90 o 
  -3   3   3      993.63     1009.33     13.78 o 
  -2   3   3      208.40      198.37      2.49 o 
  -1   3   3     1513.87     1455.67     17.19 o 
   0   3   3    11508.33    11139.34    126.91 o 
   1   3   3     1429.53     1556.70     18.56 o 
   2   3   3     1556.54     1589.45     19.64 o 
   3   3   3     1534.83     1585.17     19.14 o 
   4   3   3       20.33       19.98      0.96 o 
   5   3   3     1094.14     1195.85     15.03 o 
   6   3   3      201.70      224.69      6.10 o 
   7   3   3      740.21      690.27     15.97 o 
   8   3   3      151.26      160.59      8.96 o 
   9   3   3      100.23      108.05      9.31 o 
  10   3   3       10.43        7.11      2.10 o 
 -11   4   3       38.89       39.20      3.61 o 
 -10   4   3      425.77      425.12     11.58 o 
  -9   4   3       68.09       59.44      3.65 o 
  -8   4   3       12.18       17.12      2.15 o 
  -7   4   3      158.33      148.95      7.25 o 
  -6   4   3      432.15      397.26      9.55 o 
  -5   4   3      285.51      286.88      7.14 o 
  -4   4   3      408.07      406.23      6.76 o 
  -3   4   3       28.30       40.73      1.38 o 
  -2   4   3     4948.18     4955.69     69.31 o 
  -1   4   3      795.63      853.83     11.79 o 
   0   4   3     2557.54     2583.62     37.96 o 
   1   4   3      112.44      102.23      3.54 o 
   2   4   3      258.77      305.57      6.31 o 
   3   4   3        6.58        1.96      0.51 o 
   4   4   3       78.39       62.46      1.62 o 
   5   4   3      128.93      128.57      2.64 o 
   6   4   3        4.77        6.13      0.78 o 
   7   4   3      884.52      830.70     30.08 o 
   8   4   3      315.73      306.44     11.54 o 
   9   4   3      152.12      144.55      5.44 o 
  10   4   3       49.53       58.77      3.69 o 
 -11   5   3       34.62       41.09      3.71 o 
 -10   5   3       41.29       35.98      3.29 o 
  -9   5   3       12.94       11.54      2.70 o 
  -8   5   3     1653.57     1599.99     32.93 o 
  -7   5   3      321.54      325.20      8.60 o 
  -6   5   3      149.13      147.91      4.77 o 
  -5   5   3      435.68      447.13     10.26 o 
  -4   5   3      184.06      205.51      4.37 o 
  -3   5   3       34.28       24.15      1.15 o 
  -2   5   3      947.05     1026.07     15.27 o 
  -1   5   3        0.28        0.71      0.27 o 
   0   5   3      159.42      191.69      3.35 o 
   1   5   3      106.09      119.59      3.28 o 
   2   5   3      151.14      178.93      4.63 o 
   3   5   3       86.17       82.16      2.02 o 
   4   5   3      260.95      259.54      4.17 o 
   5   5   3       45.41       43.97      1.53 o 
   6   5   3        0.05       -0.20      0.60 o 
   7   5   3       15.78       17.84      1.51 o 
   8   5   3      114.96      105.00      4.58 o 
   9   5   3       13.84       15.22      3.26 o 
  10   5   3       42.57       48.69      3.99 o 
 -10   6   3      296.36      278.10      8.81 o 
  -9   6   3       11.69       10.90      2.00 o 
  -8   6   3        6.96        6.32      1.70 o 
  -7   6   3        0.32        1.15      1.13 o 
  -6   6   3        4.60        5.24      2.72 o 
  -5   6   3       35.68       51.62      2.58 o 
  -3   6   3     4464.77     4819.24     67.99 o 
  -2   6   3        0.52       -0.19      0.36 o 
  -1   6   3       20.56       18.72      0.64 o 
   0   6   3       60.40       79.89      1.89 o 
   1   6   3      156.63      149.99      2.70 o 
   2   6   3     1381.27     1503.77     18.38 o 
   3   6   3      394.97      340.66      5.11 o 
   4   6   3       82.90       85.15      2.07 o 
   5   6   3       28.24       22.92      1.27 o 
   6   6   3        4.28        3.60      0.83 o 
   7   6   3       37.37       37.61      1.99 o 
   8   6   3       93.82       91.19      4.44 o 
   9   6   3        1.81        1.29      1.73 o 
 -10   7   3        3.51        5.97      2.56 o 
  -9   7   3       10.99        5.08      2.76 o 
  -8   7   3       49.87       44.72      6.16 o 
  -7   7   3      100.18      102.47      4.32 o 
  -6   7   3        1.41        3.53      1.22 o 
  -5   7   3        2.21        4.21      1.05 o 
  -4   7   3       76.48       76.56      2.46 o 
  -3   7   3        0.15        0.28      0.53 o 
  -2   7   3      145.06      153.51      3.27 o 
  -1   7   3     1545.56     1578.82     20.30 o 
   0   7   3       96.64      102.76      2.32 o 
   1   7   3      273.12      248.63      4.39 o 
   2   7   3      140.70      144.12      2.76 o 
   3   7   3       34.42       32.37      1.32 o 
   4   7   3      927.28      940.11     17.94 o 
   5   7   3        1.05        2.47      0.73 o 
   6   7   3      492.33      470.37      8.09 o 
   7   7   3       35.25       39.44      2.49 o 
   8   7   3        0.18        2.35      1.51 o 
   9   7   3        0.02        1.82      3.13 o 
 -10   8   3      136.18      140.62      8.94 o 
  -9   8   3        6.73        4.84      2.56 o 
  -8   8   3        2.09       -1.54      1.67 o 
  -7   8   3       11.52       15.12      3.21 o 
  -6   8   3       13.75       11.58      2.72 o 
  -5   8   3        1.63        2.11      1.75 o 
  -4   8   3      730.85      702.22     34.59 o 
  -3   8   3       33.57       39.01      1.67 o 
  -2   8   3      847.52      868.48     13.56 o 
  -1   8   3      226.29      231.96      4.54 o 
   0   8   3      142.05      142.02      3.63 o 
   1   8   3        0.00        0.71      0.53 o 
   2   8   3       18.62       22.26      1.14 o 
   3   8   3       84.61       86.60      6.37 o 
   4   8   3      356.17      360.21      6.50 o 
   5   8   3       16.18       18.94      1.50 o 
   6   8   3        0.71        1.26      0.85 o 
   7   8   3      154.35      153.94      4.82 o 
   8   8   3        3.15        3.53      1.81 o 
   9   8   3       16.55       19.99      3.74 o 
  -9   9   3       73.73       77.34      6.99 o 
  -8   9   3        0.47        2.56      2.24 o 
  -7   9   3       27.16       23.45      3.94 o 
  -6   9   3       20.11       24.51      3.86 o 
  -5   9   3       20.61       23.21      3.37 o 
  -4   9   3      108.09      119.69      6.46 o 
  -3   9   3        5.50        2.78      1.36 o 
  -2   9   3      101.45       95.58      3.41 o 
  -1   9   3       11.87       10.44      1.34 o 
   0   9   3        6.82        4.31      0.84 o 
   1   9   3      789.62      775.17     31.87 o 
   2   9   3        0.08       -0.36      0.76 o 
   3   9   3       99.77       91.12      2.73 o 
   4   9   3        0.97        2.68      0.90 o 
   5   9   3      179.72      161.59      4.01 o 
   6   9   3       16.27       13.55      1.77 o 
   7   9   3       12.63       16.67      3.04 o 
   8   9   3        2.10        4.53      1.88 o 
  -8  10   3        8.49        6.30      2.72 o 
  -7  10   3       23.39       26.46      4.15 o 
  -6  10   3      187.05      187.97      9.43 o 
  -5  10   3      326.64      325.67     13.09 o 
  -4  10   3       11.82       13.90      2.76 o 
  -3  10   3      204.10      192.53      6.29 o 
  -2  10   3       58.79       65.22      4.04 o 
  -1  10   3      714.50      658.04     37.98 o 
   0  10   3      116.92      108.59      6.75 o 
   1  10   3      310.05      274.04      8.01 o 
   2  10   3      317.05      329.62      9.25 o 
   3  10   3       15.41       17.75      1.78 o 
   4  10   3       18.56       14.38      1.68 o 
   5  10   3       61.41       51.15      3.61 o 
   6  10   3      156.55      145.57      5.99 o 
   7  10   3       58.30       58.21      4.12 o 
   8  10   3       56.28       59.42      6.26 o 
  -8  11   3        0.04       -0.77      2.28 o 
  -7  11   3        3.71        5.00      2.68 o 
  -6  11   3       13.76       18.74      3.70 o 
  -5  11   3      155.79      139.08      7.76 o 
  -4  11   3       31.89       33.73      4.15 o 
  -3  11   3       30.99       34.55      3.90 o 
  -1  11   3        2.17        2.39      1.35 o 
   0  11   3       59.16       56.67      5.45 o 
   1  11   3      268.23      271.19      8.19 o 
   2  11   3      287.80      289.10      8.65 o 
   3  11   3       43.06       46.53      2.76 o 
   4  11   3      104.12      110.11      4.04 o 
   5  11   3       56.30       48.96      2.93 o 
   6  11   3       41.36       44.96      3.78 o 
   7  11   3        3.99        4.61      1.97 o 
  -7  12   3       29.76       36.42      5.08 o 
  -6  12   3       30.48       37.39      4.92 o 
  -5  12   3       48.39       43.53      4.96 o 
  -4  12   3        2.07        2.97      2.24 o 
  -3  12   3        0.82        1.67      1.67 o 
  -2  12   3        1.38        1.87      1.95 o 
  -1  12   3       39.12       45.93      4.47 o 
   0  12   3        1.42        2.87      1.46 o 
   1  12   3        0.10        1.87      2.11 o 
   2  12   3       39.23       40.52      3.33 o 
   3  12   3       10.77        8.87      1.62 o 
   4  12   3       24.40       34.22      4.86 o 
   5  12   3      212.43      224.46      7.57 o 
   6  12   3        3.04        6.27      2.10 o 
  -6  13   3       21.29       19.18      3.86 o 
  -5  13   3       53.26       60.19      5.81 o 
  -4  13   3       40.69       44.71      4.96 o 
  -2  13   3        3.27        1.75      2.15 o 
  -1  13   3       95.85      101.08      6.58 o 
   0  13   3        0.09        0.74      1.39 o 
   1  13   3        0.79        0.02      1.38 o 
   2  13   3      250.30      247.37      8.34 o 
   3  13   3       59.62       64.16      3.50 o 
   4  13   3        0.57        0.51      1.32 o 
   5  13   3        2.17        4.21      1.63 o 
  -4  14   3        3.42        6.54      2.80 o 
  -3  14   3        6.08        5.93      2.56 o 
  -2  14   3      166.49      182.49      9.59 o 
  -1  14   3        5.05        8.82      2.97 o 
   0  14   3       30.99       44.83      4.88 o 
   1  14   3       47.35       50.15      5.12 o 
   2  14   3       41.11       41.57      4.15 o 
   3  14   3       25.42       24.03      2.51 o 
 -10   0   4       69.58       61.49      5.45 o 
  -8   0   4      946.46      979.37     29.87 o 
  -6   0   4      499.89      517.39     16.50 o 
  -4   0   4       51.25       51.13      1.68 o 
  -2   0   4    10278.34    10114.93    147.86 o 
   0   0   4     6567.20     6564.36     96.24 o 
   2   0   4      758.56      711.47     11.82 o 
   4   0   4     1152.83     1251.48     40.13 o 
   6   0   4      207.66      211.05      9.84 o 
   8   0   4      447.65      446.18     16.62 o 
  10   0   4      138.84      175.70      9.79 o 
 -11   1   4       16.90       14.86      2.47 o 
 -10   1   4       12.10       11.89      2.14 o 
  -9   1   4      587.49      566.13     13.78 o 
  -8   1   4      647.01      668.83     15.33 o 
  -7   1   4       79.27       72.29      3.25 o 
  -6   1   4      234.67      237.95      6.39 o 
  -5   1   4      232.09      203.03      3.18 o 
  -4   1   4       87.55       88.84      1.66 o 
  -3   1   4     2657.83     2813.07     32.60 o 
  -2   1   4     5027.66     5336.13     56.09 o 
  -1   1   4     1150.11     1175.26     14.03 o 
   0   1   4     3848.76     3818.04     40.29 o 
   1   1   4      156.14      148.19      2.33 o 
   2   1   4     2075.32     2078.07     22.47 o 
   3   1   4       20.64       14.15      0.82 o 
   4   1   4       24.64       27.38      1.33 o 
   5   1   4      401.50      377.04      6.44 o 
   6   1   4       63.26       67.03      2.14 o 
   7   1   4      119.59      119.54      9.23 o 
   8   1   4      178.15      165.27      9.63 o 
   9   1   4       17.45       18.22      2.53 o 
  10   1   4        4.09        5.51      2.01 o 
 -11   2   4      124.18      116.35      6.38 o 
 -10   2   4        0.07        0.62      1.45 o 
  -9   2   4      428.12      424.40     13.05 o 
  -8   2   4      169.95      179.22      5.92 o 
  -7   2   4     1108.75     1036.07     46.94 o 
  -6   2   4     1075.77     1124.66     23.03 o 
  -5   2   4      502.40      553.48      7.57 o 
  -4   2   4       87.77      101.82      1.86 o 
  -3   2   4      179.13      193.56      2.90 o 
  -2   2   4      524.07      532.85      6.75 o 
  -1   2   4     3658.61     3753.61     39.67 o 
   0   2   4     1660.90     1659.95     17.92 o 
   1   2   4     5995.11     5960.48     62.75 o 
   2   2   4      563.55      615.88      7.99 o 
   3   2   4     2702.17     2805.71     33.17 o 
   4   2   4        0.25        0.98      0.46 o 
   5   2   4       35.60       40.62      1.46 o 
   6   2   4      538.86      534.16      7.79 o 
   7   2   4       61.18       74.51      3.75 o 
   8   2   4      136.60      132.47      5.37 o 
   9   2   4      258.76      268.70      8.65 o 
  10   2   4      135.45      144.23     10.89 o 
 -11   3   4       15.46       16.35      2.59 o 
 -10   3   4      120.79      129.93      5.45 o 
  -9   3   4      149.04      145.90      5.53 o 
  -8   3   4      557.51      556.06     21.64 o 
  -7   3   4       37.86       40.71      2.63 o 
  -6   3   4        0.34        0.02      0.59 o 
  -5   3   4      523.50      585.77      8.09 o 
  -4   3   4       22.77       18.22      0.80 o 
  -3   3   4      504.72      500.30      6.45 o 
  -2   3   4     1585.80     1576.29     17.09 o 
  -1   3   4     1749.86     1792.32     21.13 o 
   0   3   4      139.95      154.12      2.20 o 
   1   3   4     2743.22     2947.39     31.46 o 
   2   3   4        3.78        1.87      0.45 o 
   3   3   4     2965.27     3208.39     37.83 o 
   4   3   4      999.58      903.99     11.64 o 
   5   3   4      222.78      226.96      3.92 o 
   6   3   4      755.12      738.14     10.05 o 
   7   3   4       13.29        8.16      1.51 o 
   8   3   4      340.82      320.37      9.41 o 
   9   3   4        0.53       -0.50      0.94 o 
  10   3   4       28.45       24.36      3.18 o 
 -11   4   4        6.63        9.10      2.24 o 
 -10   4   4        5.45        5.87      1.91 o 
  -9   4   4       38.80       40.51      3.14 o 
  -8   4   4      223.27      236.65      7.14 o 
  -7   4   4      576.90      574.52     13.25 o 
  -6   4   4      373.21      379.21      7.13 o 
  -5   4   4      239.20      244.81      3.99 o 
  -3   4   4     1425.36     1560.21     18.65 o 
  -2   4   4      309.36      317.23      3.99 o 
  -1   4   4     3204.05     3297.35     38.28 o 
   0   4   4     2074.95     2126.47     25.07 o 
   1   4   4      241.01      215.47      3.34 o 
   2   4   4     4622.68     4738.56     55.22 o 
   3   4   4        6.74        9.62      0.77 o 
   4   4   4       12.93       16.26      1.00 o 
   5   4   4      194.63      209.62      3.76 o 
   6   4   4      233.83      224.44      4.08 o 
   7   4   4      785.48      793.21     12.53 o 
   8   4   4       41.37       40.48      2.59 o 
   9   4   4      100.57      108.28      4.03 o 
  10   4   4        6.71        7.54      2.09 o 
 -11   5   4      123.28      140.89      6.13 o 
 -10   5   4        3.60        8.15      1.98 o 
  -9   5   4       43.51       45.28      3.34 o 
  -8   5   4        1.81        1.38      1.44 o 
  -7   5   4       94.85       91.23      3.80 o 
  -6   5   4      126.85      110.39      3.04 o 
  -5   5   4      411.41      402.40      7.55 o 
  -4   5   4      395.58      441.20      7.38 o 
  -3   5   4     1021.04      997.05     12.35 o 
  -2   5   4       16.64       18.50      0.73 o 
  -1   5   4      108.56      107.46      2.36 o 
   0   5   4       67.42       71.43      1.36 o 
   1   5   4    10709.14    11278.61    129.67 o 
   2   5   4     1181.10     1130.88     14.09 o 
   3   5   4       32.33       32.31      1.25 o 
   4   5   4      381.07      372.99      5.64 o 
   5   5   4      377.54      387.66      6.54 o 
   6   5   4      351.84      343.77      5.86 o 
   7   5   4        0.65        1.37      0.93 o 
   8   5   4        6.77        9.13      1.54 o 
   9   5   4       30.21       33.97      3.26 o 
 -10   6   4        0.18        0.49      1.54 o 
  -9   6   4       89.34       95.72      6.65 o 
  -8   6   4     1815.58     1833.52     37.37 o 
  -7   6   4        5.57        3.68      1.35 o 
  -6   6   4       25.77       38.68      2.43 o 
  -5   6   4       67.55       65.29      2.25 o 
  -4   6   4      633.97      696.87     11.11 o 
  -3   6   4        8.29       11.69      0.87 o 
  -2   6   4      539.59      553.60      7.79 o 
  -1   6   4     1485.53     1492.94     19.97 o 
   0   6   4      664.53      638.69      7.58 o 
   1   6   4      172.85      160.42      2.85 o 
   2   6   4      219.61      222.44      4.63 o 
   3   6   4        5.78        5.74      0.70 o 
   4   6   4       21.80       20.90      1.20 o 
   5   6   4      387.53      382.53      5.97 o 
   6   6   4      415.48      386.20      6.19 o 
   7   6   4      126.44      127.71      3.55 o 
   8   6   4        3.64        4.15      1.25 o 
   9   6   4       26.73       29.33      3.16 o 
 -10   7   4       17.27       17.64      3.66 o 
  -9   7   4       14.72        8.94      2.93 o 
  -8   7   4      365.42      364.61     14.88 o 
  -7   7   4      310.45      302.02     12.60 o 
  -6   7   4       31.52       29.34      3.74 o 
  -5   7   4      133.98      115.63      6.30 o 
  -4   7   4      177.52      176.03      7.62 o 
  -3   7   4      190.91      169.13      4.64 o 
  -2   7   4       62.47       61.95      3.02 o 
  -1   7   4      626.39      666.54      9.79 o 
   0   7   4      601.17      611.35      7.40 o 
   1   7   4      383.01      366.72      5.43 o 
   2   7   4       13.53       13.00      0.90 o 
   3   7   4        7.40        7.83      0.85 o 
   4   7   4      361.72      342.41      5.52 o 
   5   7   4        6.18        7.85      0.96 o 
   6   7   4       97.92       95.50      2.59 o 
   7   7   4      245.62      243.59      6.32 o 
   8   7   4       75.97       90.97      4.62 o 
   9   7   4      101.51      111.30      5.51 o 
  -9   8   4       92.25       94.29      6.91 o 
  -8   8   4       98.18      102.91      6.95 o 
  -7   8   4      391.38      386.92     15.20 o 
  -6   8   4      104.33       90.84      6.02 o 
  -5   8   4        7.40        8.54      1.47 o 
  -4   8   4      660.49      677.85     13.54 o 
  -3   8   4       13.46       13.34      1.54 o 
  -2   8   4       65.48       64.69      2.77 o 
  -1   8   4      149.31      143.01      3.51 o 
   0   8   4        0.20        1.32      0.65 o 
   1   8   4      517.11      480.84      7.87 o 
   2   8   4       90.71       87.95      2.71 o 
   3   8   4     1029.89     1011.40     14.13 o 
   4   8   4       78.00       73.41      2.14 o 
   5   8   4        0.55        1.56      0.89 o 
   6   8   4        0.04        0.05      0.90 o 
   7   8   4       55.73       59.15      3.11 o 
   8   8   4        0.75       -1.06      1.69 o 
  -9   9   4       35.88       39.67      5.28 o 
  -8   9   4        8.27        9.19      2.93 o 
  -7   9   4       33.54       29.55      4.35 o 
  -6   9   4        6.75        8.29      2.64 o 
  -5   9   4       15.30       23.04      3.50 o 
  -4   9   4      155.24      149.61      7.60 o 
  -3   9   4      165.77      161.53      5.40 o 
  -2   9   4      157.51      152.37      6.65 o 
  -1   9   4      228.20      203.14     16.56 o 
   0   9   4      289.99      289.63      6.33 o 
   1   9   4      186.54      170.42      6.10 o 
   2   9   4       78.94       73.25      3.94 o 
   3   9   4       17.91       15.61      1.70 o 
   4   9   4       26.77       25.29      2.08 o 
   5   9   4        4.99        6.67      1.37 o 
   6   9   4      529.43      488.84     10.20 o 
   7   9   4        1.65       -0.36      1.17 o 
   8   9   4       15.55       20.59      2.72 o 
  -8  10   4       34.45       32.72      4.92 o 
  -7  10   4      112.37      106.32      7.19 o 
  -6  10   4        0.28       -1.59      1.59 o 
  -5  10   4       75.33       68.77      5.32 o 
  -4  10   4       73.35       76.07      3.82 o 
  -3  10   4       33.37       34.16      2.46 o 
  -2  10   4      217.34      219.70      7.75 o 
  -1  10   4       83.84       79.68      3.45 o 
   0  10   4     1681.00     1657.70     24.84 o 
   1  10   4       57.67       64.91      3.56 o 
   2  10   4      197.20      180.45      5.11 o 
   3  10   4       10.59        6.92      1.37 o 
   4  10   4        1.80        1.25      1.09 o 
   5  10   4       11.30        8.29      1.51 o 
   6  10   4       93.08       93.46      4.89 o 
   7  10   4       24.56       25.96      3.23 o 
  -8  11   4       32.21       33.33      4.96 o 
  -7  11   4       13.59       24.59      4.19 o 
  -6  11   4       80.85       79.99      6.22 o 
  -5  11   4        0.02       -0.98      1.75 o 
  -4  11   4       10.78        7.32      2.44 o 
  -2  11   4      315.35      320.02     13.08 o 
  -1  11   4       80.43       86.19      4.59 o 
   0  11   4        0.12        0.06      1.48 o 
   1  11   4       49.58       46.54      2.74 o 
   2  11   4       14.35       15.87      1.81 o 
   3  11   4       18.61       16.67      1.92 o 
   4  11   4       22.06       21.96      2.15 o 
   5  11   4       20.90       21.56      2.24 o 
   6  11   4        5.72        5.39      1.99 o 
   7  11   4        3.18        5.48      2.24 o 
  -7  12   4      155.16      158.22      9.31 o 
  -6  12   4      345.41      344.25     14.71 o 
  -5  12   4      182.20      183.54      9.59 o 
  -4  12   4       20.75       13.05      3.09 o 
  -3  12   4      201.75      201.39      9.75 o 
  -2  12   4       84.78       91.01      9.10 o 
  -1  12   4      287.35      307.45      9.32 o 
   0  12   4      134.36      147.09      7.34 o 
   1  12   4       31.82       32.63      2.64 o 
   2  12   4      156.92      160.75      5.10 o 
   3  12   4        1.86        2.67      1.43 o 
   4  12   4       73.96       85.99      3.80 o 
   5  12   4       15.52       17.51      2.21 o 
   6  12   4        8.94       12.38      2.51 o 
  -6  13   4        0.12        3.90      2.80 o 
  -5  13   4        2.25        6.02      2.64 o 
  -4  13   4       93.19      103.60      7.11 o 
  -3  13   4       57.31       60.80      5.65 o 
  -2  13   4      250.49      254.75      8.48 o 
  -1  13   4      113.01      111.48     10.93 o 
   0  13   4      127.44      119.24      5.48 o 
   1  13   4       42.08       40.27      2.91 o 
   2  13   4        1.24        3.28      1.40 o 
   3  13   4       33.85       32.63      2.76 o 
   4  13   4       31.50       42.96      3.10 o 
  -3  14   4       27.81       22.68      4.10 o 
  -2  14   4       75.20       62.55      5.85 o 
  -1  14   4      195.83      211.55     10.53 o 
   0  14   4       35.00       27.82      3.19 o 
   1  14   4       27.86       26.49      2.57 o 
   2  14   4       53.47       59.69      4.30 o 
   3  14   4       78.20       79.95      4.03 o 
 -11   0   5       26.06       51.41      5.45 o 
  -9   0   5      265.38      265.64     11.30 o 
  -7   0   5      680.19      693.17     21.87 o 
  -5   0   5       73.58       76.42      2.42 o 
  -3   0   5     3352.48     3484.43     51.72 o 
  -1   0   5       84.33       70.86      2.02 o 
   1   0   5     1095.91     1058.87     20.60 o 
   3   0   5      265.29      303.02      8.37 o 
   5   0   5     3569.16     3655.20     71.86 o 
   7   0   5      180.61      182.89      8.98 o 
   9   0   5       15.66       16.46      3.70 o 
 -11   1   5       22.60       23.36      2.97 o 
 -10   1   5       91.33       80.61      4.22 o 
  -9   1   5       25.26       19.58      2.78 o 
  -8   1   5       47.59       56.71      3.31 o 
  -7   1   5     1720.12     1719.40     34.44 o 
  -5   1   5      299.74      310.01      4.41 o 
  -4   1   5     3103.15     3316.78     38.53 o 
  -3   1   5     1193.17     1195.29     13.22 o 
  -2   1   5     1997.09     2126.45     22.88 o 
  -1   1   5      648.31      622.86      7.21 o 
   0   1   5     5003.46     5035.59     53.11 o 
   1   1   5        4.82        7.68      1.25 o 
   2   1   5      710.08      739.35      9.24 o 
   3   1   5      391.09      408.21      5.77 o 
   4   1   5      256.77      231.67      4.01 o 
   5   1   5       34.79       36.73      1.55 o 
   6   1   5      114.46      115.94      2.74 o 
   7   1   5       40.99       40.07      2.50 o 
   8   1   5        0.18        0.00      1.05 o 
   9   1   5        0.08        0.17      1.16 o 
  10   1   5      270.36      260.50      7.13 o 
 -11   2   5        0.42       -0.34      2.13 o 
 -10   2   5       46.95       56.70      5.14 o 
  -9   2   5      138.18      127.99     16.07 o 
  -8   2   5     1080.37     1059.78     22.69 o 
  -7   2   5        0.00       -0.80      0.80 o 
  -6   2   5       78.58       67.43      4.35 o 
  -5   2   5       15.55       14.42      0.76 o 
  -4   2   5     1944.68     1963.95     23.22 o 
  -3   2   5     2882.30     3152.25     33.60 o 
  -2   2   5      889.95      895.36     10.09 o 
  -1   2   5      143.17      164.31      2.38 o 
   0   2   5      111.04      113.47      1.86 o 
   1   2   5      229.78      215.63      3.08 o 
   2   2   5      800.85      775.39      9.09 o 
   3   2   5      202.09      189.39      3.01 o 
   4   2   5      540.32      493.73      7.03 o 
   5   2   5      530.95      530.27      8.61 o 
   6   2   5      171.71      163.57      3.77 o 
   7   2   5      898.72      853.74     15.55 o 
   8   2   5        0.51        0.14      1.06 o 
   9   2   5       37.36       41.11      3.41 o 
  10   2   5       97.02       89.52      6.34 o 
 -11   3   5        6.14        5.76      1.98 o 
 -10   3   5       97.21       87.85      4.41 o 
  -9   3   5        8.50        8.44      1.82 o 
  -8   3   5       61.28       63.69      3.84 o 
  -7   3   5      472.13      459.62     11.04 o 
  -6   3   5        0.03        0.95      0.58 o 
  -5   3   5       87.50       80.06      1.76 o 
  -4   3   5      895.46      928.10     11.56 o 
  -3   3   5     3106.63     3410.60     34.73 o 
  -2   3   5      559.31      536.74      6.36 o 
  -1   3   5      797.81      846.85     11.92 o 
   0   3   5      269.87      291.55      4.51 o 
   1   3   5     7066.15     7538.63     79.32 o 
   2   3   5      413.72      408.61      7.30 o 
   3   3   5        3.09        1.37      0.57 o 
   4   3   5       15.69       15.93      1.05 o 
   5   3   5      252.40      270.46      5.83 o 
   6   3   5      185.47      192.79      3.76 o 
   7   3   5      117.79      119.52      4.44 o 
   8   3   5       58.98       57.69      3.07 o 
   9   3   5       60.99       73.03      3.48 o 
  10   3   5        0.65       -0.31      1.25 o 
 -11   4   5       83.19       79.09      4.62 o 
 -10   4   5        5.48        5.52      1.85 o 
  -9   4   5        0.45       -1.26      1.26 o 
  -8   4   5       53.84       51.05      5.49 o 
  -7   4   5      111.46      105.88      4.17 o 
  -6   4   5        0.00        0.27      0.69 o 
  -5   4   5       93.68      101.78      2.98 o 
  -4   4   5     1311.16     1307.35     15.93 o 
  -3   4   5        1.74        4.10      0.41 o 
  -2   4   5      728.50      854.61     10.98 o 
  -1   4   5      221.14      243.13      3.76 o 
   0   4   5      623.78      558.74      6.68 o 
   1   4   5       16.17       14.62      1.27 o 
   2   4   5       18.91       10.10      0.71 o 
   3   4   5      272.67      269.69      4.34 o 
   4   4   5      545.00      549.08      7.75 o 
   5   4   5      927.05      904.53     15.23 o 
   6   4   5     1498.82     1448.25     18.46 o 
   7   4   5      309.27      288.66      5.90 o 
   8   4   5       33.39       37.88      2.65 o 
   9   4   5        9.31        7.33      1.63 o 
 -11   5   5        0.57        1.46      2.56 o 
 -10   5   5      186.16      189.38      6.83 o 
  -9   5   5       59.40       68.98      4.21 o 
  -8   5   5      445.85      432.24     11.01 o 
  -7   5   5        4.34        3.32      1.24 o 
  -5   5   5       51.60       46.60      1.54 o 
  -4   5   5      955.98     1032.48     12.88 o 
  -3   5   5      174.49      169.35      3.01 o 
  -2   5   5      213.14      209.83      3.39 o 
  -1   5   5     1283.62     1330.66     18.42 o 
   0   5   5       91.17       89.85      2.17 o 
   1   5   5      640.55      594.21      7.21 o 
   2   5   5     2957.14     3098.29     36.75 o 
   3   5   5        0.21        0.94      0.53 o 
   4   5   5      980.17      957.34     12.54 o 
   5   5   5      159.33      142.60      5.06 o 
   6   5   5      101.93      101.98      2.68 o 
   7   5   5      124.19      118.80      3.46 o 
   8   5   5       66.72       74.46      3.26 o 
   9   5   5        1.42        1.13      1.30 o 
 -10   6   5       21.71       27.64      4.63 o 
  -9   6   5       10.37       14.47      3.37 o 
  -8   6   5       26.86       23.09      3.90 o 
  -7   6   5      191.97      174.89      8.74 o 
  -6   6   5        4.93        4.66      1.86 o 
  -5   6   5      605.19      623.96     18.80 o 
  -4   6   5      402.13      373.00      6.74 o 
  -3   6   5      227.72      208.13      4.38 o 
  -2   6   5      182.65      175.21      3.01 o 
  -1   6   5      694.56      701.99      9.52 o 
   0   6   5     1820.23     1913.34     23.04 o 
   1   6   5     1400.51     1344.28     15.13 o 
   2   6   5       70.40       75.83      1.92 o 
   3   6   5      126.21      125.29      2.67 o 
   4   6   5      112.69      109.99      2.56 o 
   5   6   5      377.29      387.29      6.14 o 
   6   6   5      269.08      273.31      5.51 o 
   7   6   5      126.11      136.60      3.75 o 
   8   6   5       18.61       17.75      1.93 o 
   9   6   5       14.13       16.67      2.68 o 
 -10   7   5       39.44       29.26      4.71 o 
  -9   7   5       24.28       31.54      4.80 o 
  -8   7   5       20.60       21.99      4.06 o 
  -7   7   5       22.40       21.50      3.70 o 
  -6   7   5       55.89       49.54      2.85 o 
  -5   7   5      169.95      169.18      4.00 o 
  -4   7   5       21.21       22.81      1.52 o 
  -3   7   5       29.71       25.29      1.60 o 
  -2   7   5      372.41      371.45      7.03 o 
  -1   7   5      198.11      195.05      4.05 o 
   0   7   5      256.36      240.18      4.67 o 
   1   7   5     1945.66     1891.91     23.04 o 
   2   7   5     1043.94     1039.56     15.15 o 
   3   7   5      741.27      723.73     13.38 o 
   4   7   5        6.38        5.82      0.87 o 
   5   7   5      193.98      196.00      4.04 o 
   6   7   5      148.52      134.58      3.20 o 
   7   7   5       80.91       82.89      3.47 o 
   8   7   5       67.57       67.51      4.33 o 
  -9   8   5       52.58       53.85      6.02 o 
  -8   8   5       18.82       19.31      3.70 o 
  -7   8   5       17.97       15.85      3.41 o 
  -6   8   5      212.75      188.79      5.98 o 
  -5   8   5        4.83        6.36      1.06 o 
  -4   8   5      163.91      145.43      3.76 o 
  -3   8   5      105.13      107.37      3.13 o 
  -2   8   5      653.18      627.20     12.91 o 
  -1   8   5       11.80       15.84      1.30 o 
   0   8   5       47.42       42.62      2.75 o 
   1   8   5       60.51       55.11      2.24 o 
   2   8   5       89.84       88.21      2.70 o 
   3   8   5      719.43      706.65     11.10 o 
   4   8   5       82.00       87.02      2.75 o 
   5   8   5      341.57      295.36      6.10 o 
   6   8   5      100.70      121.41      4.15 o 
   7   8   5        0.32        0.72      2.17 o 
   8   8   5       12.08       16.72      2.55 o 
  -9   9   5       10.71       11.30      3.21 o 
  -8   9   5       55.82       54.22      5.81 o 
  -7   9   5      344.08      339.53     14.31 o 
  -6   9   5       51.26       51.54      5.24 o 
  -4   9   5       25.41       23.20      2.14 o 
  -3   9   5        2.92        2.60      1.12 o 
  -2   9   5      132.82      138.25      4.44 o 
  -1   9   5      300.97      295.56      5.34 o 
   0   9   5      365.65      342.99      6.35 o 
   1   9   5      482.07      455.42      8.79 o 
   2   9   5       60.55       56.61      2.54 o 
   3   9   5       84.92       86.32      2.92 o 
   4   9   5      338.25      307.56      7.24 o 
   5   9   5        1.78        1.77      1.21 o 
   6   9   5       87.60       85.38      3.59 o 
   7   9   5        1.22        4.28      3.07 o 
  -8  10   5        0.34       -1.83      1.83 o 
  -7  10   5        0.18        0.73      2.03 o 
  -6  10   5       57.09       56.78      5.45 o 
  -4  10   5        0.12        0.24      1.30 o 
  -3  10   5      462.72      449.22     14.60 o 
  -2  10   5       51.92       54.19      2.57 o 
  -1  10   5        8.80       11.00      1.46 o 
   0  10   5      401.81      415.33      7.48 o 
   1  10   5      250.77      241.46      5.13 o 
   2  10   5        3.11        2.10      1.85 o 
   3  10   5       23.08       20.06      2.03 o 
   4  10   5       84.49       83.10      3.53 o 
   5  10   5      199.90      197.99      5.74 o 
   6  10   5        7.27        6.75      1.94 o 
   7  10   5       20.81       21.54      3.10 o 
  -7  11   5        7.63        7.68      2.85 o 
  -6  11   5      292.16      312.79     13.70 o 
  -5  11   5      268.70      256.01     11.83 o 
  -4  11   5       64.31       78.84      4.22 o 
  -3  11   5       14.87       19.42      2.23 o 
  -2  11   5      759.74      786.32     16.03 o 
  -1  11   5      470.57      464.52      9.84 o 
   0  11   5      246.71      243.73      6.37 o 
   1  11   5       82.12       73.34      3.86 o 
   2  11   5      129.97      138.19      4.80 o 
   3  11   5       94.40       96.73      3.82 o 
   4  11   5       65.35       62.23      3.35 o 
   5  11   5       28.60       27.20      2.58 o 
   6  11   5        1.33       -0.55      2.09 o 
  -7  12   5       33.40       29.30      4.80 o 
  -6  12   5       35.79       34.91      5.00 o 
  -5  12   5       56.35       52.10      5.65 o 
  -4  12   5       25.00       24.87      6.73 o 
  -3  12   5        0.65        0.12      1.43 o 
  -2  12   5      179.39      175.66      6.69 o 
  -1  12   5       57.73       69.46      4.26 o 
   0  12   5        0.44        1.63      1.27 o 
   1  12   5       44.95       41.37      2.83 o 
   2  12   5        4.09        2.30      1.31 o 
   3  12   5        0.04        1.05      1.23 o 
   4  12   5       11.90       10.68      3.51 o 
   5  12   5       18.46       29.01      2.69 o 
  -5  13   5       37.93       44.67      5.28 o 
  -4  13   5       46.89       37.51      5.00 o 
  -3  13   5       22.84       22.41      2.93 o 
  -2  13   5        2.06        3.62      1.77 o 
  -1  13   5       44.17       38.76      2.91 o 
   0  13   5       37.52       44.22      3.11 o 
   1  13   5      160.01      167.58      5.47 o 
   2  13   5       21.03       17.59      2.22 o 
   3  13   5        4.98        5.81      1.82 o 
   4  13   5        0.83       -0.30      1.38 o 
  -3  14   5        0.09       -0.57      2.15 o 
  -2  14   5       88.54       94.75      5.59 o 
  -1  14   5        1.43        4.00      1.57 o 
   0  14   5       11.80       16.59      2.25 o 
   1  14   5        1.09        2.10      1.42 o 
   2  14   5       30.53       28.53      2.75 o 
 -10   0   6       94.88       93.48      6.34 o 
  -8   0   6      474.53      479.91     16.74 o 
  -6   0   6       40.23       33.39      2.58 o 
  -4   0   6     1030.25     1083.78     19.20 o 
  -2   0   6     2332.21     2445.17     36.81 o 
   0   0   6     3889.01     3854.84     57.30 o 
   2   0   6     3159.81     3371.17     51.87 o 
   4   0   6      115.29      122.40      3.49 o 
   6   0   6      251.09      242.78      5.87 o 
   8   0   6      111.37      118.41      5.21 o 
 -11   1   6      142.51      156.27      6.38 o 
 -10   1   6       32.44       30.55      3.54 o 
  -9   1   6        5.26        6.43      2.05 o 
  -8   1   6        0.01       -0.61      1.19 o 
  -6   1   6      159.05      161.82      4.05 o 
  -5   1   6      925.85      896.39     11.30 o 
  -4   1   6      383.69      357.89      5.05 o 
  -3   1   6       80.15       62.64      1.38 o 
  -2   1   6       20.16       19.26      0.77 o 
  -1   1   6       14.49       11.32      1.51 o 
   0   1   6       38.45       32.44      1.29 o 
   1   1   6     2270.35     2248.13     24.44 o 
   2   1   6     1506.82     1555.00     17.34 o 
   3   1   6       12.25       10.53      0.78 o 
   4   1   6      285.81      295.83      6.05 o 
   5   1   6     1185.10     1179.54     20.75 o 
   6   1   6        0.97        0.62      0.70 o 
   7   1   6      253.20      255.29      4.90 o 
   8   1   6       20.51       18.84      2.05 o 
   9   1   6      103.07      107.78      3.73 o 
 -11   2   6       27.35       26.07      3.19 o 
 -10   2   6       25.57       25.47      3.41 o 
  -9   2   6       26.22       27.35      2.72 o 
  -8   2   6      139.69      127.97      4.98 o 
  -7   2   6        2.97        1.12      1.67 o 
  -6   2   6       45.99       47.58      2.24 o 
  -5   2   6      595.86      526.14      7.08 o 
  -4   2   6      795.04      761.22      9.72 o 
  -3   2   6     1502.91     1634.97     17.95 o 
  -2   2   6      725.56      740.19      8.59 o 
  -1   2   6      929.15      889.40     10.16 o 
   0   2   6      243.74      207.25      3.01 o 
   1   2   6     2490.94     2555.74     27.65 o 
   2   2   6       92.57       75.35      2.00 o 
   3   2   6      514.98      460.40      6.05 o 
   4   2   6       12.41        9.35      0.82 o 
   5   2   6     1318.26     1319.57     20.29 o 
   6   2   6      520.64      513.48      7.87 o 
   7   2   6       99.04       98.41      3.50 o 
   8   2   6        0.25       -1.08      1.08 o 
   9   2   6       47.43       43.91      3.03 o 
 -11   3   6        5.84        3.62      1.89 o 
 -10   3   6      175.65      192.73      6.84 o 
  -9   3   6       94.10       91.40      5.10 o 
  -8   3   6      219.25      218.99      6.77 o 
  -7   3   6        0.61       -0.19      0.95 o 
  -6   3   6       40.83       40.49      1.69 o 
  -5   3   6      199.94      199.52      3.30 o 
  -4   3   6       13.33       11.24      0.75 o 
  -3   3   6        6.04        8.40      0.56 o 
  -2   3   6      334.77      280.62      3.77 o 
  -1   3   6      392.81      416.08      5.22 o 
   0   3   6      578.36      577.81      6.97 o 
   1   3   6     3359.95     3596.04     38.50 o 
   2   3   6      289.18      333.59      4.60 o 
   3   3   6        2.29        1.26      0.53 o 
   4   3   6      777.62      779.61     10.24 o 
   5   3   6      285.45      296.40      5.04 o 
   6   3   6     2427.10     2382.09     29.27 o 
   7   3   6       72.38       70.64      2.71 o 
   8   3   6      329.00      315.30      7.68 o 
   9   3   6       37.90       39.98      2.96 o 
 -11   4   6        0.99        1.59      2.85 o 
 -10   4   6       29.78       28.83      3.11 o 
  -9   4   6        5.43        9.78      2.46 o 
  -8   4   6       36.55       34.40      2.82 o 
  -7   4   6       20.86       22.13      5.28 o 
  -6   4   6     1325.89     1350.04     23.11 o 
  -5   4   6      392.05      390.95      5.63 o 
  -4   4   6       18.50       12.55      0.79 o 
  -3   4   6      420.53      413.11      6.08 o 
  -2   4   6       25.51       29.52      1.15 o 
  -1   4   6      495.77      514.54      7.60 o 
   0   4   6      507.32      525.20      6.43 o 
   1   4   6      119.22       97.73      1.88 o 
   2   4   6       13.53       11.33      0.76 o 
   3   4   6      440.84      421.23      5.70 o 
   4   4   6       22.78       25.55      2.77 o 
   5   4   6        0.17        1.92      0.71 o 
   6   4   6       65.41       66.66      2.24 o 
   7   4   6      431.35      410.22     11.32 o 
   8   4   6       62.25       68.15      3.39 o 
   9   4   6       63.02       69.63      3.99 o 
 -10   5   6       17.85       25.16      4.31 o 
  -9   5   6      254.33      250.73     11.71 o 
  -8   5   6      443.59      447.97     16.91 o 
  -6   5   6      165.82      161.91      5.09 o 
  -5   5   6      417.76      365.36     12.46 o 
  -4   5   6       84.54       94.34      2.41 o 
  -3   5   6      224.19      231.62      3.59 o 
  -2   5   6       59.43       56.92      2.07 o 
  -1   5   6        0.26        1.63      0.47 o 
   0   5   6     1507.05     1457.70     17.92 o 
   1   5   6      286.00      265.45      3.81 o 
   2   5   6        1.84        0.70      0.44 o 
   3   5   6     1124.56     1139.26     13.30 o 
   4   5   6       27.85       27.82      1.42 o 
   5   5   6        0.72        0.77      0.71 o 
   6   5   6        7.13        6.84      1.03 o 
   7   5   6       66.73       71.56      2.74 o 
   8   5   6       23.91       21.03      2.13 o 
   9   5   6        9.74       14.85      2.05 o 
 -10   6   6      221.90      202.61     11.10 o 
  -9   6   6       11.09       14.92      3.66 o 
  -8   6   6       11.87       10.00      3.09 o 
  -6   6   6       86.82       74.82      3.06 o 
  -5   6   6        6.48        8.87      1.10 o 
  -4   6   6       40.37       38.68      1.86 o 
  -3   6   6       69.14       66.28      1.99 o 
  -2   6   6        0.53        0.75      0.44 o 
  -1   6   6      288.42      287.18      4.53 o 
   0   6   6        5.17        6.50      0.71 o 
   1   6   6      125.47      137.21      2.83 o 
   2   6   6      287.55      315.10      5.11 o 
   3   6   6      200.06      202.10      8.14 o 
   4   6   6      550.78      531.58     10.19 o 
   5   6   6        0.49        1.23      0.74 o 
   6   6   6      301.54      304.61      5.50 o 
   7   6   6        0.89        1.10      1.04 o 
   8   6   6       62.43       68.33      3.41 o 
 -10   7   6       42.49       37.76      5.49 o 
  -9   7   6       19.06       20.81      4.15 o 
  -8   7   6        5.43        2.48      2.52 o 
  -7   7   6        0.03        0.77      1.99 o 
  -6   7   6        3.91        5.95      1.40 o 
  -5   7   6       21.26       23.56      1.67 o 
  -4   7   6       21.37       17.68      1.48 o 
  -3   7   6     1413.33     1402.24     31.64 o 
  -2   7   6     1358.72     1362.63     19.31 o 
  -1   7   6      752.24      726.28     11.18 o 
   0   7   6      364.65      374.32      5.71 o 
   1   7   6       53.15       49.37      1.71 o 
   2   7   6      285.77      269.09      7.24 o 
   3   7   6       32.88       30.38      1.77 o 
   4   7   6      153.43      136.59      3.58 o 
   5   7   6      146.17      142.63      3.74 o 
   6   7   6      279.76      294.81      6.05 o 
   7   7   6       44.60       57.19      3.24 o 
   8   7   6       17.69       18.40      2.75 o 
  -9   8   6        6.13        4.15      2.68 o 
  -8   8   6       60.94       53.00      5.69 o 
  -7   8   6        3.32        4.71      2.60 o 
  -6   8   6       21.86       26.51      2.51 o 
  -5   8   6      958.06      920.32     15.35 o 
  -4   8   6       66.22       65.49      2.50 o 
  -3   8   6      465.51      444.42     15.27 o 
  -2   8   6       10.05       12.65      1.21 o 
  -1   8   6       30.67       37.32      2.18 o 
   0   8   6      699.59      688.37     12.64 o 
   1   8   6      420.39      411.90      7.58 o 
   2   8   6      186.61      186.82      3.70 o 
   3   8   6      543.35      508.89      8.71 o 
   4   8   6        0.02        0.92      0.88 o 
   5   8   6      477.39      432.18     10.22 o 
   6   8   6       50.42       48.38      2.93 o 
   7   8   6        2.81        4.48      2.97 o 
   8   8   6       34.82       44.75      5.89 o 
  -9   9   6       23.39       18.94      4.02 o 
  -8   9   6       12.12       12.68      3.33 o 
  -7   9   6       14.49       12.07      3.33 o 
  -6   9   6       58.43       61.09      5.26 o 
  -5   9   6      139.21      143.11      4.73 o 
  -4   9   6       36.12       38.00      3.34 o 
  -3   9   6      704.16      695.46     11.92 o 
  -2   9   6      244.29      253.37      5.69 o 
  -1   9   6     1832.51     1823.47     25.53 o 
   0   9   6     1068.92     1073.72     15.98 o 
   1   9   6       11.00        8.02      1.31 o 
   2   9   6      204.09      195.33      4.53 o 
   3   9   6       17.45       19.36      1.63 o 
   4   9   6      475.05      456.13      9.82 o 
   5   9   6       32.52       41.68      2.83 o 
   6   9   6       43.63       51.84      3.14 o 
   7   9   6       13.93       18.53      2.89 o 
  -8  10   6       24.96       18.33      3.94 o 
  -7  10   6        0.41        0.45      1.99 o 
  -6  10   6        0.68        2.26      1.51 o 
  -5  10   6        9.51       14.42      1.67 o 
  -4  10   6      197.71      189.86      4.90 o 
  -3  10   6      110.58      106.26      3.52 o 
  -2  10   6       23.56       23.14      1.92 o 
  -1  10   6       58.97       60.76      2.34 o 
   0  10   6        3.62        5.80      1.19 o 
   1  10   6        0.00       -0.73      0.73 o 
   2  10   6       84.04       81.85      4.39 o 
   3  10   6       18.94       14.79      1.85 o 
   4  10   6        0.45        0.71      1.16 o 
   5  10   6       30.68       32.56      2.71 o 
   6  10   6        7.18        3.51      1.84 o 
  -7  11   6       42.39       41.01      5.41 o 
  -6  11   6       37.46       35.06      3.58 o 
  -5  11   6      221.80      196.55      9.43 o 
  -4  11   6        4.16        4.70      1.30 o 
  -3  11   6        0.04        1.40      1.22 o 
  -2  11   6        2.66        2.73      1.19 o 
  -1  11   6       72.68       78.52      3.16 o 
   0  11   6        4.28        6.77      1.19 o 
   1  11   6        5.13        4.28      1.34 o 
   2  11   6        0.17       -0.53      1.12 o 
   3  11   6        3.64        2.43      1.31 o 
   4  11   6        3.56        4.38      1.47 o 
   5  11   6      103.38      105.94      6.03 o 
   6  11   6        0.03       -1.76      1.76 o 
  -6  12   6        0.37        0.22      1.62 o 
  -5  12   6        6.72        7.24      1.98 o 
  -4  12   6      215.61      226.91      6.58 o 
  -3  12   6       19.60       19.74      2.19 o 
  -2  12   6       76.82       80.02      3.73 o 
  -1  12   6       63.87       58.43      5.53 o 
   0  12   6       18.24       20.42      2.20 o 
   1  12   6        0.02        1.24      1.35 o 
   2  12   6        4.18        6.16      1.61 o 
   3  12   6        0.07        1.15      1.29 o 
   4  12   6       61.19       69.90      3.78 o 
   5  12   6       11.10       11.45      2.03 o 
  -5  13   6       71.65       71.69      6.54 o 
  -4  13   6      222.23      223.93      8.01 o 
  -3  13   6      101.17      106.82      4.41 o 
  -2  13   6       38.18       42.06      3.05 o 
  -1  13   6        0.00        0.72      1.38 o 
   0  13   6        0.18        1.27      1.24 o 
   1  13   6       13.95       16.09      2.17 o 
   2  13   6       10.71       12.16      2.04 o 
   3  13   6       17.92       14.37      2.16 o 
  -3  14   6       44.85       46.51      3.79 o 
  -2  14   6       93.53       92.21      4.42 o 
  -1  14   6       13.72       12.66      2.10 o 
   0  14   6        0.02        0.74      1.42 o 
   1  14   6       47.92       51.08      5.33 o 
 -11   0   7        8.07        5.93      2.72 o 
  -9   0   7        0.53       -1.63      1.63 o 
  -7   0   7      213.73      181.19      6.58 o 
  -5   0   7      807.61      823.55     15.16 o 
  -3   0   7      215.23      194.46      4.61 o 
  -1   0   7     2604.71     2544.31     47.81 o 
   1   0   7     1080.53     1047.91     20.00 o 
   3   0   7      107.07       99.14      5.24 o 
   5   0   7      148.49      143.77      4.19 o 
   7   0   7      917.27      947.24     21.14 o 
   9   0   7       81.36       85.41      4.93 o 
 -11   1   7        0.65        2.45      1.99 o 
 -10   1   7       42.29       38.75      4.31 o 
  -9   1   7      539.97      562.09     13.84 o 
  -8   1   7        2.13        1.21      1.26 o 
  -7   1   7       74.56       71.63      3.63 o 
  -6   1   7        9.07        7.90      1.09 o 
  -5   1   7      537.97      556.09      7.53 o 
  -4   1   7     1128.63     1046.41     11.99 o 
  -3   1   7      438.50      481.76      6.04 o 
  -2   1   7      467.18      493.52      6.15 o 
  -1   1   7      169.09      138.98      2.34 o 
   0   1   7       19.19       25.39      1.10 o 
   1   1   7      214.12      207.58      3.21 o 
   2   1   7     1148.78     1092.00     17.25 o 
   3   1   7      830.07      854.27     11.43 o 
   4   1   7      991.68      965.39     12.61 o 
   5   1   7       95.88       88.46      2.56 o 
   6   1   7      168.44      163.52      4.76 o 
   7   1   7        1.53        0.87      0.84 o 
   8   1   7       32.37       36.34      2.43 o 
   9   1   7       26.22       23.01      2.08 o 
 -11   2   7       53.78       51.60      3.93 o 
 -10   2   7      182.75      174.79      6.42 o 
  -9   2   7        2.02        1.99      1.49 o 
  -8   2   7        3.28        4.03      1.54 o 
  -7   2   7      948.16      973.04     18.39 o 
  -6   2   7      258.60      228.65      8.15 o 
  -5   2   7      178.78      210.40      3.53 o 
  -4   2   7     2083.43     2108.28     23.07 o 
  -3   2   7       13.22       22.21      2.77 o 
  -2   2   7      896.16      894.30     10.36 o 
  -1   2   7      770.67      793.66      9.32 o 
   0   2   7     1441.32     1395.11     15.61 o 
   1   2   7        3.98        2.73      0.49 o 
   2   2   7      114.55      132.08      2.45 o 
   3   2   7      209.77      208.35      3.45 o 
   4   2   7       39.89       39.07      1.52 o 
   5   2   7      321.23      286.48      5.59 o 
   6   2   7       46.85       49.30      1.91 o 
   7   2   7       32.55       35.57      1.97 o 
   8   2   7      128.39      129.62      3.98 o 
   9   2   7       78.24       70.79      3.27 o 
 -11   3   7       15.81       20.85      4.10 o 
 -10   3   7        2.25        5.77      2.52 o 
  -9   3   7       34.63       35.22      2.99 o 
  -8   3   7      104.82       95.41      4.45 o 
  -7   3   7       34.46       34.92      2.37 o 
  -6   3   7       38.49       36.98      1.61 o 
  -5   3   7     1034.53     1037.01     13.11 o 
  -4   3   7      658.16      669.62      7.75 o 
  -3   3   7      513.38      563.73      6.93 o 
  -2   3   7        2.51        1.67      0.42 o 
  -1   3   7        0.35        0.35      0.34 o 
   0   3   7      172.30      171.11      2.95 o 
   1   3   7        5.08        1.08      0.41 o 
   2   3   7        9.47       10.86      0.81 o 
   3   3   7      497.78      479.92      6.43 o 
   4   3   7      290.99      291.14      4.52 o 
   5   3   7        3.09        2.77      0.78 o 
   6   3   7       71.33       83.54      2.34 o 
   7   3   7       79.92       73.04      2.60 o 
   8   3   7       16.08       19.16      1.88 o 
   9   3   7       70.02       78.57      3.39 o 
 -10   4   7      225.59      223.21     11.30 o 
  -9   4   7      106.18      101.97      7.11 o 
  -8   4   7        0.19        0.93      1.99 o 
  -7   4   7        4.68        6.70      1.99 o 
  -6   4   7       14.84       14.03      1.42 o 
  -5   4   7      100.10      112.77      3.27 o 
  -4   4   7      218.25      248.73      3.87 o 
  -3   4   7       76.83       69.88      1.80 o 
  -2   4   7      921.47      972.73     12.42 o 
  -1   4   7      152.23      143.16      3.13 o 
   0   4   7       30.58       18.24      0.85 o 
   1   4   7      236.33      241.94      4.23 o 
   2   4   7      109.56       99.83      2.11 o 
   3   4   7      216.88      219.00      3.62 o 
   4   4   7        0.99        0.30      0.56 o 
   5   4   7      199.37      196.89      3.64 o 
   6   4   7      109.77      109.91      2.68 o 
   7   4   7      229.16      230.62      6.07 o 
   8   4   7       58.93       71.66      3.55 o 
 -10   5   7       58.86       69.74      6.67 o 
  -9   5   7       16.48        8.78      3.09 o 
  -8   5   7        0.15        7.32      2.68 o 
  -7   5   7        1.61        2.53      1.75 o 
  -6   5   7      366.83      354.23      7.93 o 
  -5   5   7        4.77        4.73      0.94 o 
  -4   5   7       57.49       48.86      2.12 o 
  -3   5   7      217.65      233.21      3.92 o 
  -2   5   7       10.20        8.66      1.92 o 
  -1   5   7        1.14        0.83      0.54 o 
   0   5   7     1057.58     1020.56     13.10 o 
   1   5   7       22.91       18.86      1.15 o 
   2   5   7        0.10        0.58      0.55 o 
   3   5   7        3.92        5.71      1.08 o 
   4   5   7       64.07       60.96      1.84 o 
   5   5   7      118.21      110.63      2.60 o 
   6   5   7       14.82       14.98      1.33 o 
   7   5   7        4.93        6.22      1.23 o 
   8   5   7       44.74       54.50      3.77 o 
 -10   6   7       32.33       26.74      4.84 o 
  -9   6   7      272.99      269.87     12.68 o 
  -8   6   7        9.37        4.59      2.44 o 
  -7   6   7       31.71       26.92     13.19 o 
  -6   6   7       44.01       45.17      2.61 o 
  -5   6   7        2.09        4.25      0.92 o 
  -4   6   7       32.56       35.92      1.91 o 
  -3   6   7      296.42      279.26      5.81 o 
  -2   6   7       89.39       84.42      2.26 o 
  -1   6   7      357.68      349.14      5.42 o 
   0   6   7       42.05       33.91      1.45 o 
   1   6   7      540.12      510.62     20.15 o 
   2   6   7      150.18      139.24      3.52 o 
   3   6   7      246.30      228.63      4.28 o 
   4   6   7       45.67       45.54      1.94 o 
   5   6   7       61.04       61.64      2.53 o 
   6   6   7       75.78       81.30      2.88 o 
   7   6   7       47.60       49.22      2.55 o 
   8   6   7       15.01       24.63      2.39 o 
  -9   7   7        9.47       12.40      3.54 o 
  -8   7   7       15.98       13.13      3.29 o 
  -7   7   7       64.60       45.85      5.12 o 
  -6   7   7        1.74        1.88      1.16 o 
  -5   7   7      237.73      245.61      5.37 o 
  -4   7   7       32.56       37.50      2.05 o 
  -3   7   7        7.59        6.20      1.04 o 
  -2   7   7        0.25        0.25      0.69 o 
  -1   7   7       25.46       26.45      1.69 o 
   0   7   7       44.49       41.79      2.23 o 
   1   7   7       96.98       91.53      2.40 o 
   2   7   7       99.40       86.48      3.30 o 
   3   7   7       28.33       31.59      1.65 o 
   4   7   7      299.16      270.96      4.99 o 
   5   7   7       18.82       15.88      1.55 o 
   6   7   7        4.26        5.76      1.29 o 
   7   7   7        0.01        1.29      1.31 o 
  -9   8   7       35.14       27.39      4.71 o 
  -8   8   7        3.86       -1.71      1.75 o 
  -7   8   7       82.15       59.26      5.89 o 
  -6   8   7        3.13        2.44      2.38 o 
  -5   8   7       21.12       23.63      1.81 o 
  -4   8   7       36.49       32.43      2.06 o 
  -3   8   7       43.07       39.37      2.21 o 
  -2   8   7       12.61       12.98      2.02 o 
  -1   8   7       25.66       25.49      1.79 o 
   0   8   7      701.26      667.59     12.61 o 
   1   8   7     1478.28     1468.87     21.12 o 
   2   8   7      867.23      825.61     11.40 o 
   3   8   7      206.15      159.70      4.39 o 
   4   8   7       23.44       30.86      1.78 o 
   5   8   7       46.52       46.74      2.44 o 
   6   8   7       36.52       42.98      2.43 o 
   7   8   7       41.11       38.11      3.78 o 
  -8   9   7       39.18       51.62      5.81 o 
  -7   9   7       42.86       50.93      5.57 o 
  -6   9   7       34.27       34.23      2.73 o 
  -5   9   7       96.61      102.51      3.42 o 
  -4   9   7       46.18       48.31      2.50 o 
  -3   9   7       59.27       59.15      2.71 o 
  -2   9   7       37.84       41.77      2.06 o 
  -1   9   7     1065.91     1060.95     16.00 o 
   0   9   7      369.68      358.60      6.86 o 
   1   9   7        6.93        9.54      1.31 o 
   2   9   7       61.16       60.85      2.62 o 
   3   9   7       44.49       37.05      1.88 o 
   4   9   7      106.39      102.35      2.95 o 
   5   9   7      264.04      269.58      7.06 o 
   6   9   7       15.26       16.69      2.19 o 
  -8  10   7        0.25        0.65      1.95 o 
  -7  10   7       52.93       59.83      6.14 o 
  -6  10   7       16.80       13.12      4.27 o 
  -5  10   7       18.89       18.65      2.20 o 
  -4  10   7      118.57      117.60      3.78 o 
  -3  10   7       12.60       12.52      1.61 o 
  -2  10   7        4.22        3.97      1.25 o 
  -1  10   7      334.44      323.38      6.51 o 
   0  10   7      122.17      109.24      3.35 o 
   1  10   7       94.55       87.72      3.00 o 
   2  10   7       76.52       76.16      4.07 o 
   3  10   7       13.21       11.83      1.76 o 
   4  10   7      124.77      110.25      4.65 o 
   5  10   7      174.62      171.21      5.52 o 
   6  10   7        7.60        9.58      1.91 o 
  -7  11   7        6.05        4.27      2.64 o 
  -6  11   7       14.46       18.30      4.74 o 
  -5  11   7       18.46       19.45      2.37 o 
  -4  11   7      235.48      231.17      7.17 o 
  -3  11   7       15.48       15.00      1.79 o 
  -2  11   7        2.58        3.90      1.34 o 
  -1  11   7        9.81       12.00      1.39 o 
   0  11   7        0.61        1.65      1.03 o 
   1  11   7       30.03       27.80      3.08 o 
   2  11   7      158.09      152.77      6.75 o 
   3  11   7       81.65       89.96      4.00 o 
   4  11   7        4.78        6.34      1.72 o 
   5  11   7       18.69       17.79      2.38 o 
  -6  12   7       95.53       86.61      5.20 o 
  -5  12   7        6.49        5.16      2.98 o 
  -4  12   7      126.88      141.50      5.31 o 
  -3  12   7       37.02       38.17      2.67 o 
  -2  12   7       21.89       24.49      2.55 o 
  -1  12   7       17.20       16.89      2.57 o 
   0  12   7       49.32       50.22      3.23 o 
   1  12   7      118.74      114.34      4.49 o 
   2  12   7        1.30       -1.04      1.27 o 
   3  12   7       12.50       12.39      2.65 o 
   4  12   7        9.26       16.09      2.29 o 
  -4  13   7       64.39       69.53      3.86 o 
  -3  13   7       78.33       81.87      4.11 o 
  -2  13   7       19.41       16.88      2.26 o 
  -1  13   7        6.24        5.52      1.66 o 
   0  13   7       10.23       10.63      1.94 o 
   1  13   7        4.65        5.28      1.64 o 
   2  13   7        5.26        6.10      1.71 o 
 -10   0   8        7.91        5.65      2.72 o 
  -6   0   8        4.71        6.00      1.61 o 
  -4   0   8      814.19      865.21     14.63 o 
  -2   0   8      768.34      809.14     13.76 o 
   0   0   8      123.68      114.02      4.05 o 
   2   0   8      393.29      417.01      8.71 o 
   4   0   8      577.44      534.93     10.42 o 
   6   0   8      228.42      239.27      7.17 o 
   8   0   8       86.60       83.75      9.29 o 
 -11   1   8       18.04       22.61      6.36 o 
 -10   1   8        1.74        2.09      1.73 o 
  -9   1   8      135.08      139.57      7.74 o 
  -7   1   8      355.89      344.25      7.35 o 
  -6   1   8       30.56       30.56      1.89 o 
  -5   1   8        2.36        4.15      1.39 o 
  -4   1   8     1051.51     1057.06     12.23 o 
  -3   1   8      676.53      640.12      7.85 o 
  -2   1   8     1080.89     1082.00     12.47 o 
  -1   1   8     2946.04     2974.61     32.15 o 
   0   1   8       17.06       21.23      0.98 o 
   1   1   8      370.37      344.51      4.82 o 
   2   1   8       24.45       23.64      1.15 o 
   3   1   8       15.74       13.75      1.01 o 
   4   1   8       89.96       86.97      2.26 o 
   5   1   8      130.06      129.87      2.97 o 
   6   1   8      127.17      133.99      3.08 o 
   7   1   8        1.93        2.39      1.00 o 
   8   1   8       14.11       17.17      1.82 o 
 -11   2   8        8.83        9.10      3.25 o 
 -10   2   8        4.50        5.91      1.92 o 
  -9   2   8       44.05       45.98      3.36 o 
  -8   2   8      117.57      115.83      4.71 o 
  -7   2   8     1348.10     1399.19     23.16 o 
  -6   2   8      430.21      420.09      9.73 o 
  -5   2   8      215.40      207.38      3.58 o 
  -4   2   8      551.76      592.08      7.39 o 
  -3   2   8        0.11       -0.03      0.43 o 
  -2   2   8      269.10      288.22      4.11 o 
  -1   2   8      462.00      488.55      6.26 o 
   0   2   8        7.48        7.41      0.66 o 
   1   2   8      146.60      111.99      2.23 o 
   2   2   8      533.00      501.85      6.64 o 
   3   2   8     1265.31     1204.88     25.05 o 
   4   2   8      278.79      270.39      4.87 o 
   5   2   8       76.91       78.23      2.24 o 
   6   2   8       22.24       23.60      1.52 o 
   7   2   8       16.51       15.79      1.51 o 
   8   2   8      101.03      105.73      3.70 o 
 -10   3   8       96.90      104.25      7.32 o 
  -9   3   8       53.63       60.84      5.73 o 
  -8   3   8        1.44        4.04      1.95 o 
  -7   3   8        9.92       11.66      1.97 o 
  -6   3   8      382.19      388.51      7.77 o 
  -5   3   8      346.16      348.74      6.01 o 
  -4   3   8        1.52        0.63      0.51 o 
  -3   3   8      143.39      128.13      2.67 o 
  -2   3   8      571.15      533.42      8.33 o 
  -1   3   8      974.55     1040.87     12.09 o 
   0   3   8     1944.61     1934.53     21.45 o 
   1   3   8      324.32      321.15      4.62 o 
   2   3   8        7.12        8.81      0.82 o 
   3   3   8        8.52        7.53      0.84 o 
   4   3   8      510.72      482.02      9.30 o 
   5   3   8        0.44        1.17      0.70 o 
   6   3   8       70.77       70.57      2.29 o 
   7   3   8       12.81       16.70      1.54 o 
   8   3   8      253.97      255.19      6.06 o 
 -10   4   8        0.38        2.36      2.68 o 
  -9   4   8       45.98       48.69      5.49 o 
  -7   4   8        0.10       -0.82      1.43 o 
  -6   4   8        5.51        3.89      0.97 o 
  -5   4   8      100.66      100.78      2.67 o 
  -4   4   8      133.93      130.81      3.20 o 
  -3   4   8        8.60        6.84      0.74 o 
  -2   4   8      265.14      261.84      4.37 o 
  -1   4   8        0.14        0.08      0.48 o 
   0   4   8      207.16      193.97      3.60 o 
   1   4   8       43.30       41.03      1.61 o 
   2   4   8        3.06        4.10      0.64 o 
   3   4   8      216.53      196.59      3.68 o 
   4   4   8       35.65       38.57      1.62 o 
   5   4   8      282.14      255.23      4.40 o 
   6   4   8        0.67        0.71      0.83 o 
   7   4   8      105.80      102.26      3.12 o 
   8   4   8        0.40       -0.59      1.09 o 
 -10   5   8       62.02       59.34      6.50 o 
  -9   5   8       13.24       16.58      3.90 o 
  -7   5   8        2.53        0.93      1.70 o 
  -6   5   8        9.12        4.09      1.20 o 
  -5   5   8       45.12       50.01      2.12 o 
  -4   5   8       37.26       39.15      1.76 o 
  -3   5   8      423.93      386.17     10.67 o 
  -2   5   8      195.68      202.14      3.72 o 
  -1   5   8        0.76        2.28      0.62 o 
   0   5   8       43.28       40.09      1.60 o 
   1   5   8        7.41        4.86      0.76 o 
   2   5   8      247.73      253.14      4.55 o 
   3   5   8       35.47       40.19      1.80 o 
   4   5   8       43.46       36.78      1.81 o 
   5   5   8      120.08      118.20      3.22 o 
   6   5   8      119.15      108.97      3.07 o 
   7   5   8        2.84        4.70      1.16 o 
   8   5   8       29.51       28.20      2.26 o 
 -10   6   8       17.05       26.58      4.76 o 
  -9   6   8       83.93       68.56      6.58 o 
  -8   6   8       67.76       65.48      6.18 o 
  -7   6   8       64.96       56.48      6.06 o 
  -6   6   8       46.05       50.14      2.86 o 
  -5   6   8       27.69       29.18      1.89 o 
  -4   6   8        4.49        4.50      0.85 o 
  -3   6   8        1.18        0.68      0.71 o 
  -2   6   8      234.50      222.65      4.72 o 
  -1   6   8       33.70       31.46      1.46 o 
   0   6   8      269.84      245.16      5.71 o 
   1   6   8       14.23       14.09      1.26 o 
   2   6   8      976.55      938.46     14.93 o 
   3   6   8        5.43        7.72      1.02 o 
   4   6   8      110.73      117.78      3.03 o 
   5   6   8       20.75       19.15      1.51 o 
   6   6   8        8.77        7.11      1.13 o 
   7   6   8        1.05        1.58      1.15 o 
  -9   7   8       14.77       21.66      4.47 o 
  -8   7   8       22.59       23.15     16.97 o 
  -7   7   8       10.16        9.06      3.15 o 
  -6   7   8       10.30        7.56      1.57 o 
  -5   7   8      326.13      310.71      6.43 o 
  -4   7   8       28.13       30.32      1.99 o 
  -3   7   8      282.29      261.65      7.23 o 
  -2   7   8      103.16      105.11      4.17 o 
  -1   7   8      629.11      602.69      9.92 o 
   0   7   8       26.48       22.04      1.35 o 
   1   7   8        0.02        0.79      0.74 o 
   2   7   8        4.31        5.65      0.94 o 
   3   7   8      164.92      150.73      3.47 o 
   4   7   8       21.68       25.36      1.64 o 
   5   7   8       13.55       13.32      1.37 o 
   6   7   8       86.12       81.85      2.77 o 
   7   7   8        2.62        2.02      1.26 o 
  -9   8   8        0.01        2.32      2.48 o 
  -8   8   8       24.26       31.01      4.84 o 
  -7   8   8      222.96      234.80      9.28 o 
  -6   8   8        9.33        7.88      1.77 o 
  -5   8   8      242.44      234.89      5.48 o 
  -4   8   8      118.63      102.86      3.35 o 
  -3   8   8       32.75       34.88      2.16 o 
  -2   8   8       88.51       89.79      2.97 o 
  -1   8   8      400.18      418.92      7.70 o 
   0   8   8      758.07      754.39     16.36 o 
   1   8   8     1032.31     1011.17     15.47 o 
   2   8   8       17.98       25.85      1.59 o 
   3   8   8      209.51      179.89      3.93 o 
   4   8   8       37.58       32.18      1.88 o 
   5   8   8        0.02        1.85      0.98 o 
   6   8   8       23.14       23.16      1.80 o 
  -8   9   8        9.77       10.40      3.37 o 
  -7   9   8        0.11       -0.39      1.87 o 
  -6   9   8        3.88        7.44      1.72 o 
  -5   9   8       17.84       22.70      1.99 o 
  -4   9   8      125.46      113.59      4.01 o 
  -3   9   8      802.11      771.42     13.32 o 
  -2   9   8      554.82      549.08      9.51 o 
  -1   9   8        5.81        5.95      1.72 o 
   0   9   8        5.19        5.59      1.24 o 
   1   9   8        1.49        4.29      1.18 o 
   2   9   8       88.70       83.39      3.69 o 
   3   9   8       91.93       90.05      3.16 o 
   4   9   8        8.51       12.56      1.56 o 
   5   9   8       26.12       33.99      2.36 o 
   6   9   8        0.26       -0.23      1.18 o 
  -7  10   8        0.70        2.08      1.77 o 
  -6  10   8      175.40      176.24      5.86 o 
  -5  10   8       16.64       14.41      2.65 o 
  -4  10   8        2.03        4.28      1.25 o 
  -3  10   8      132.85      130.50      4.11 o 
  -2  10   8       27.06       24.72      1.79 o 
  -1  10   8       26.55       27.88      2.03 o 
   0  10   8       43.00       46.32      2.48 o 
   1  10   8       57.49       49.48      2.92 o 
   2  10   8       14.02       12.75      1.54 o 
   3  10   8      196.20      195.89      6.20 o 
   4  10   8      119.44      119.86      4.63 o 
   5  10   8        0.15        0.88      1.53 o 
  -6  11   8        1.45        0.15      1.44 o 
  -5  11   8       26.95       25.80      2.68 o 
  -4  11   8       37.57       39.05      4.25 o 
  -3  11   8        4.76        3.33      1.29 o 
  -2  11   8       72.13       74.71      3.28 o 
  -1  11   8        3.59        3.23      1.17 o 
   0  11   8       89.23       83.52      3.15 o 
   1  11   8       61.56       62.84      2.90 o 
   2  11   8       30.11       23.40      2.44 o 
   3  11   8       12.49       12.34      2.23 o 
   4  11   8        4.77        3.77      1.65 o 
  -5  12   8        8.24       12.17      2.18 o 
  -4  12   8        8.57        8.07      1.62 o 
  -3  12   8        0.00       -0.47      1.23 o 
  -2  12   8       12.61       12.76      1.84 o 
  -1  12   8       10.55       11.80      1.62 o 
   0  12   8        0.37        0.73      1.30 o 
   1  12   8       29.83       36.55      2.98 o 
   2  12   8      108.72      118.90      5.41 o 
   3  12   8       39.02       38.90      4.85 o 
  -3  13   8       22.16       20.03      2.63 o 
  -2  13   8       51.26       59.78      3.72 o 
  -1  13   8        3.64       10.54      2.03 o 
   0  13   8        8.83       10.96      1.97 o 
   1  13   8        7.45        5.84      1.67 o 
  -9   0   9        0.20        0.08      2.11 o 
  -7   0   9       62.86       62.01      3.93 o 
  -5   0   9       35.58       36.82      1.80 o 
  -3   0   9        0.05       -0.23      0.59 o 
  -1   0   9       13.65       10.53      1.12 o 
   1   0   9      926.16      904.25     15.63 o 
   3   0   9       38.96       37.40      2.23 o 
   5   0   9      470.22      464.70      9.78 o 
   7   0   9       23.48       21.04      2.32 o 
 -10   1   9        7.27       11.24      2.36 o 
  -9   1   9        1.28        3.61      1.65 o 
  -8   1   9        0.08        1.27      1.11 o 
  -7   1   9       22.47       27.44      2.07 o 
  -6   1   9     2045.88     1985.36     43.80 o 
  -5   1   9       75.65       73.30      2.05 o 
  -4   1   9      301.08      303.40      4.42 o 
  -3   1   9        2.21        1.81      0.54 o 
  -2   1   9      285.61      293.38      4.29 o 
  -1   1   9       47.48       41.81      1.37 o 
   0   1   9      289.69      306.25      4.49 o 
   1   1   9     1117.49     1157.20     13.57 o 
   2   1   9      286.50      277.67      7.02 o 
   3   1   9      144.33      131.49      2.81 o 
   4   1   9      335.47      327.98      5.26 o 
   5   1   9      206.08      198.95      3.91 o 
   6   1   9        5.76        5.09      1.12 o 
   7   1   9       66.85       68.11      2.50 o 
   8   1   9       19.30       19.54      1.99 o 
 -10   2   9       28.00       41.90      5.36 o 
  -8   2   9       28.55       33.61      5.28 o 
  -7   2   9        5.82        6.08      1.69 o 
  -6   2   9        0.64        1.75      1.35 o 
  -5   2   9      489.88      471.34      5.80 o 
  -4   2   9        2.63        3.51      0.60 o 
  -3   2   9     1431.75     1443.32     18.01 o 
  -2   2   9     3208.11     3194.30     34.65 o 
  -1   2   9      449.57      415.37      5.63 o 
   0   2   9      265.35      265.15      4.05 o 
   1   2   9        0.37        0.31      0.49 o 
   2   2   9       54.80       57.78      1.81 o 
   3   2   9      107.57      115.28      2.60 o 
   4   2   9      113.90      115.74      3.21 o 
   5   2   9        0.01       -0.02      0.76 o 
   6   2   9      344.30      355.13      5.86 o 
   7   2   9       24.77       22.90      1.83 o 
   8   2   9       12.37       14.31      1.81 o 
 -10   3   9        0.62        6.22      3.09 o 
  -9   3   9       29.48       27.60      4.39 o 
  -8   3   9       27.42       34.46      3.77 o 
  -7   3   9     1120.40     1062.75     27.37 o 
  -6   3   9       52.15       53.90      3.25 o 
  -5   3   9      145.44      145.99      4.18 o 
  -4   3   9      274.72      274.47      4.62 o 
  -3   3   9      512.30      495.98     12.84 o 
  -2   3   9       31.64       25.76      1.34 o 
  -1   3   9       19.13       24.38      1.33 o 
   0   3   9        6.33        7.80      0.84 o 
   1   3   9        9.49        6.45      0.83 o 
   2   3   9      215.31      219.66      4.12 o 
   3   3   9      266.74      251.28      4.21 o 
   4   3   9        0.80        0.67      0.68 o 
   5   3   9      282.63      271.65      5.20 o 
   6   3   9        0.11        0.62      0.80 o 
   7   3   9        7.26        7.83      1.37 o 
   8   3   9       19.08       16.88      1.87 o 
 -10   4   9       32.19       35.64      5.24 o 
  -8   4   9        3.25        2.65      2.03 o 
  -7   4   9      454.66      450.79     19.83 o 
  -6   4   9      261.94      257.78      6.56 o 
  -5   4   9       93.87       96.80      2.74 o 
  -4   4   9      201.70      190.40      3.64 o 
  -3   4   9       34.30       35.58      1.55 o 
  -2   4   9        0.20        0.28      0.57 o 
  -1   4   9       64.93       59.02      1.88 o 
   0   4   9       86.64       73.54      2.12 o 
   1   4   9      123.88      124.20      3.91 o 
   2   4   9      140.62      124.98      2.99 o 
   3   4   9       10.14       10.52      1.40 o 
   4   4   9        5.04        5.22      0.95 o 
   5   4   9      370.90      354.73      6.26 o 
   6   4   9        9.67        6.74      1.37 o 
   7   4   9       20.86       20.58      2.01 o 
 -10   5   9       13.58       12.31      3.78 o 
  -9   5   9        0.77        2.87      2.21 o 
  -8   5   9      484.60      460.65     14.31 o 
  -7   5   9        0.40       -0.22      1.71 o 
  -6   5   9      524.79      516.77     10.95 o 
  -5   5   9       27.81       21.74      1.68 o 
  -4   5   9       19.22       16.11      1.38 o 
  -3   5   9       75.32       63.93      2.76 o 
  -2   5   9       33.20       28.21      1.86 o 
  -1   5   9        3.22        3.22      0.73 o 
   0   5   9      108.79      109.69      2.69 o 
   1   5   9      241.02      237.09      5.01 o 
   2   5   9     1580.34     1529.14     19.50 o 
   3   5   9       86.12       81.16      2.47 o 
   4   5   9      152.44      156.97      3.65 o 
   5   5   9       17.15       17.54      1.52 o 
   6   5   9        2.89        3.32      1.03 o 
   7   5   9        0.15        1.88      1.18 o 
  -9   6   9       13.03       10.81      3.58 o 
  -8   6   9       25.90       36.31      4.04 o 
  -7   6   9       50.04       44.75      4.29 o 
  -6   6   9       10.60        8.70      1.68 o 
  -5   6   9       15.10       13.42      1.49 o 
  -4   6   9       18.04       16.81      1.38 o 
  -3   6   9     1230.05     1236.64     18.07 o 
  -2   6   9       22.87       25.93      1.79 o 
  -1   6   9      901.90      864.39     11.73 o 
   0   6   9      252.96      241.05      4.46 o 
   1   6   9        4.35        6.72      0.96 o 
   2   6   9        3.73        4.28      0.91 o 
   3   6   9       49.98       44.60      2.03 o 
   4   6   9      134.59      125.07      3.26 o 
   5   6   9       47.45       49.36      2.27 o 
   6   6   9        1.72        3.12      1.07 o 
   7   6   9       52.67       63.04      3.14 o 
  -9   7   9       17.71       11.79      3.50 o 
  -8   7   9       68.82       71.21      6.71 o 
  -7   7   9      201.61      190.88      8.17 o 
  -6   7   9        2.64        4.41      1.48 o 
  -5   7   9       22.66       23.51      1.91 o 
  -4   7   9      395.55      400.26      6.94 o 
  -3   7   9      637.47      624.29     10.38 o 
  -2   7   9      979.27      952.77     14.63 o 
  -1   7   9       26.79       25.37      2.05 o 
   0   7   9        0.07       -0.89      0.89 o 
   1   7   9      474.66      463.71      8.24 o 
   2   7   9      185.33      165.51      3.70 o 
   3   7   9      128.27      131.42      3.32 o 
   4   7   9      152.75      144.90      3.60 o 
   5   7   9      107.95      107.10      3.15 o 
   6   7   9       13.40       12.88      1.50 o 
  -8   8   9        8.17        5.44      5.00 o 
  -7   8   9        4.76        6.67      2.39 o 
  -6   8   9        0.04        1.81      1.31 o 
  -5   8   9        1.19        1.81      1.07 o 
  -4   8   9      179.63      176.73      4.75 o 
  -3   8   9       84.93       86.32      2.99 o 
  -2   8   9      543.04      523.43      9.20 o 
  -1   8   9      173.85      170.76      4.39 o 
   0   8   9      221.67      209.07      4.94 o 
   1   8   9       70.25       69.36      2.85 o 
   2   8   9      128.12      117.97      3.60 o 
   3   8   9       62.41       56.68      2.35 o 
   4   8   9        4.87        5.12      1.10 o 
   5   8   9        0.51        0.10      1.14 o 
   6   8   9       55.70       47.79      2.46 o 
  -8   9   9       23.21       14.03     14.57 o 
  -7   9   9      101.40       98.55      5.99 o 
  -6   9   9       35.94       38.86      3.07 o 
  -5   9   9       11.80       13.05      2.02 o 
  -4   9   9      107.29      107.21      3.70 o 
  -3   9   9       96.48       96.15      3.08 o 
  -2   9   9       75.11       72.83      3.48 o 
  -1   9   9       59.82       60.01      2.76 o 
   0   9   9      227.06      220.18      7.17 o 
   1   9   9       12.72       12.22      1.77 o 
   2   9   9      219.96      197.53      4.95 o 
   3   9   9      337.78      319.58      6.81 o 
   4   9   9      354.53      360.37      7.50 o 
   5   9   9        1.19        1.77      1.07 o 
  -7  10   9       55.55       55.44      5.20 o 
  -6  10   9       23.03       24.03      2.59 o 
  -5  10   9        1.28       -1.05      1.29 o 
  -4  10   9        1.81        2.40      1.22 o 
  -3  10   9       30.67       26.79      2.20 o 
  -2  10   9        0.15        0.09      0.96 o 
  -1  10   9      103.43       98.45      3.64 o 
   0  10   9       83.38       67.92      3.02 o 
   1  10   9        4.89        1.92      1.14 o 
   2  10   9       44.15       33.80      2.36 o 
   3  10   9      270.17      263.91      7.42 o 
   4  10   9       80.27       70.72      6.07 o 
  -6  11   9       20.92       28.04      2.86 o 
  -5  11   9       38.61       42.89      3.41 o 
  -4  11   9       57.32       54.12      3.07 o 
  -3  11   9       93.07       92.03      3.66 o 
  -2  11   9       16.96       14.04      1.63 o 
  -1  11   9       16.88       14.59      1.72 o 
   0  11   9       57.18       54.09      2.84 o 
   1  11   9       51.40       47.58      2.75 o 
   2  11   9       14.32       16.70      2.74 o 
   3  11   9        1.05        1.88      1.75 o 
  -4  12   9        6.03        3.66      1.52 o 
  -3  12   9       12.77       15.12      2.05 o 
  -2  12   9       21.36       22.21      2.29 o 
  -1  12   9       12.35       13.71      1.82 o 
   0  12   9        0.02       -1.03      1.76 o 
   1  12   9        3.16        3.27      1.70 o 
   2  12   9       63.74       58.88      3.77 o 
 -10   0  10       71.89      103.23      7.23 o 
  -8   0  10        0.01       -1.12      2.13 o 
  -6   0  10       38.75       39.63      3.14 o 
  -4   0  10     1065.63      995.27     41.33 o 
  -2   0  10     1273.78     1294.82     21.52 o 
   0   0  10        3.84        2.53      0.90 o 
   2   0  10       48.94       46.89      2.51 o 
   4   0  10       22.38       20.88      2.02 o 
   6   0  10      626.11      656.51     13.27 o 
 -10   1  10       33.20       37.76      5.08 o 
  -9   1  10       10.22        4.72      3.13 o 
  -8   1  10       31.87       34.80      3.11 o 
  -7   1  10       16.28       19.48      2.34 o 
  -6   1  10      166.16      151.28      5.28 o 
  -5   1  10      364.45      355.80      5.22 o 
  -4   1  10       20.19       19.39      1.20 o 
  -3   1  10       49.91       48.19      1.74 o 
  -2   1  10      320.03      297.50      5.52 o 
  -1   1  10      168.81      161.52      3.88 o 
   0   1  10       98.62       88.45      2.29 o 
   1   1  10      256.38      233.22      3.95 o 
   2   1  10      154.12      138.05      3.30 o 
   3   1  10       43.24       39.32      1.72 o 
   4   1  10       52.39       48.52      1.96 o 
   5   1  10      115.13      124.93      4.50 o 
   6   1  10      109.26      107.03      2.99 o 
   7   1  10      310.74      336.16      5.97 o 
 -10   2  10        3.25        4.84      2.80 o 
  -9   2  10        3.02        2.71      2.11 o 
  -8   2  10       58.25       61.43      3.89 o 
  -7   2  10       41.28       46.73      3.58 o 
  -6   2  10       16.17       13.57      2.54 o 
  -5   2  10      690.60      674.71     11.31 o 
  -4   2  10      125.76      123.09      2.82 o 
  -3   2  10      183.10      168.14      3.83 o 
  -2   2  10       90.74       88.98      3.06 o 
  -1   2  10      200.80      199.33      3.84 o 
   0   2  10       18.76       23.34      1.40 o 
   1   2  10      649.30      626.93      9.01 o 
   2   2  10       10.90        8.92      0.98 o 
   3   2  10     1453.83     1475.84     17.62 o 
   4   2  10      139.73      142.94      3.20 o 
   5   2  10       95.40      101.81      2.75 o 
   6   2  10       64.01       71.40      2.57 o 
   7   2  10        0.31       -0.19      1.62 o 
 -10   3  10        4.05        5.65      2.80 o 
  -9   3  10        2.76        2.08      2.16 o 
  -8   3  10      545.51      518.01     15.40 o 
  -7   3  10      408.88      380.39     10.17 o 
  -6   3  10      271.53      235.76      7.85 o 
  -5   3  10        0.72        1.95      0.71 o 
  -4   3  10       59.68       52.96      1.96 o 
  -3   3  10      255.98      230.26      6.28 o 
  -2   3  10      568.60      529.42      7.80 o 
  -1   3  10        4.52        6.82      0.90 o 
   0   3  10       65.29       58.85      1.97 o 
   1   3  10        4.15        3.42      0.82 o 
   2   3  10       13.87       16.67      1.39 o 
   3   3  10       19.94       22.37      1.52 o 
   4   3  10      240.57      234.50      4.73 o 
   5   3  10       16.41       17.42      2.10 o 
   6   3  10      633.57      664.32     10.46 o 
   7   3  10       18.56       19.71      2.04 o 
  -9   4  10        3.85        2.84      4.43 o 
  -8   4  10       62.21       65.13      7.91 o 
  -7   4  10       26.76       33.79      3.73 o 
  -6   4  10      108.53       98.42      3.83 o 
  -5   4  10      260.29      247.55      5.93 o 
  -4   4  10       38.20       40.59      1.75 o 
  -3   4  10     1446.29     1429.41     20.25 o 
  -2   4  10      135.97      129.49      3.68 o 
  -1   4  10      228.02      227.05      4.29 o 
   0   4  10        8.10        7.55      0.96 o 
   1   4  10       77.26       79.50      2.37 o 
   2   4  10      403.04      387.99      6.44 o 
   3   4  10       80.90       87.39      3.39 o 
   4   4  10      209.56      197.91      4.30 o 
   5   4  10       20.95       23.50      1.78 o 
   6   4  10       15.00       19.14      1.72 o 
   7   4  10       49.03       44.40      2.79 o 
  -9   5  10        8.66        4.93      2.44 o 
  -8   5  10        0.01        1.17      1.99 o 
  -7   5  10      551.24      523.96     15.54 o 
  -6   5  10       14.82       15.22      1.97 o 
  -5   5  10        4.43        3.38      1.07 o 
  -4   5  10        5.95        5.41      1.08 o 
  -3   5  10       16.70       14.14      1.48 o 
  -2   5  10       27.02       31.86      1.64 o 
  -1   5  10     1222.76     1206.35     15.75 o 
   0   5  10       91.55       81.56      2.81 o 
   1   5  10       38.57       37.19      2.03 o 
   2   5  10      189.28      170.26      3.79 o 
   3   5  10        9.90       11.72      1.38 o 
   4   5  10       50.50       45.51      2.21 o 
   5   5  10        1.22        2.37      1.04 o 
   6   5  10       34.92       37.15      2.20 o 
  -9   6  10       20.79       16.05     14.47 o 
  -8   6  10       71.37       76.67      5.55 o 
  -7   6  10       10.01       10.42      2.59 o 
  -6   6  10      240.41      252.58      9.54 o 
  -5   6  10        2.46        2.38      1.07 o 
  -4   6  10       58.62       61.56      2.59 o 
  -3   6  10      257.88      230.52      5.09 o 
  -2   6  10      682.08      649.24     10.74 o 
  -1   6  10       26.86       27.15      1.90 o 
   0   6  10        0.46        0.96      0.74 o 
   1   6  10       10.66       10.90      1.20 o 
   2   6  10        7.36        8.11      1.10 o 
   3   6  10      267.61      242.48      4.85 o 
   4   6  10      136.17      136.93      3.56 o 
   5   6  10       80.81       81.79      2.86 o 
   6   6  10        5.60        6.08      1.27 o 
  -8   7  10       30.22       31.41      4.10 o 
  -7   7  10        2.89        2.06      2.23 o 
  -6   7  10       66.69       70.12      3.64 o 
  -5   7  10       47.31       46.11      2.55 o 
  -4   7  10       17.14       15.05      1.52 o 
  -3   7  10      360.22      326.45      6.57 o 
  -2   7  10        0.03       -0.84      0.84 o 
  -1   7  10       32.23       38.33      2.25 o 
   0   7  10      223.46      214.66      5.05 o 
   1   7  10      263.62      254.94      4.92 o 
   2   7  10       38.20       38.76      2.00 o 
   3   7  10       65.55       61.12      2.44 o 
   4   7  10        3.31        4.67      1.13 o 
   5   7  10       18.98       16.46      1.61 o 
  -8   8  10       97.44       86.46      7.03 o 
  -7   8  10      125.92      135.60      7.06 o 
  -6   8  10       13.99       19.84      2.41 o 
  -5   8  10      101.84      101.76      4.62 o 
  -4   8  10      119.09      121.09      3.49 o 
  -3   8  10      138.09      124.92      4.33 o 
  -2   8  10      120.31      120.08      3.69 o 
  -1   8  10       13.02       12.74      1.55 o 
   0   8  10       27.83       28.18      2.09 o 
   1   8  10       16.74       16.53      1.98 o 
   2   8  10       14.20       17.82      1.80 o 
   3   8  10       85.17       99.13      3.34 o 
   4   8  10        6.41        6.65      1.26 o 
   5   8  10       82.83       85.17      3.06 o 
  -7   9  10       29.20       31.44      4.15 o 
  -6   9  10      138.45      130.21      5.11 o 
  -5   9  10      140.82      128.23      5.03 o 
  -4   9  10       13.59       13.87      1.77 o 
  -3   9  10       65.94       73.51      2.88 o 
  -2   9  10      423.14      427.99      8.26 o 
  -1   9  10      310.59      315.54      6.72 o 
   0   9  10      141.25      136.72      4.65 o 
   1   9  10       68.79       72.60      3.10 o 
   2   9  10        4.74        2.28      1.21 o 
   3   9  10        0.01       -0.19      1.92 o 
   4   9  10        5.36        5.37      1.74 o 
  -6  10  10        0.15        2.10      1.65 o 
  -5  10  10        0.60        0.54      1.56 o 
  -4  10  10        3.39        2.17      1.31 o 
  -3  10  10        3.37        4.69      1.24 o 
  -2  10  10      108.90      120.62      4.18 o 
  -1  10  10      167.12      176.82      4.82 o 
   0  10  10       72.52       62.62      3.56 o 
   1  10  10      206.02      205.38      5.32 o 
   2  10  10      112.73      113.05      4.77 o 
   3  10  10        8.72       16.27      1.94 o 
  -5  11  10        4.57        5.56      1.85 o 
  -4  11  10       23.72       26.97      2.43 o 
  -3  11  10       52.11       49.01      3.02 o 
  -2  11  10        0.35        1.38      1.18 o 
  -1  11  10       21.14       23.89      2.15 o 
   0  11  10       66.34       60.66      3.11 o 
   1  11  10       48.60       46.30      2.85 o 
   2  11  10        0.60        2.47      2.12 o 
  -2  12  10        0.51        0.22      1.37 o 
  -1  12  10       72.75       84.20      3.80 o 
  -9   0  11       32.17       41.29      7.28 o 
  -7   0  11      166.15      166.76     12.03 o 
  -5   0  11        7.46        8.01      1.31 o 
  -3   0  11       12.63       13.65      1.75 o 
  -1   0  11      293.28      291.99      6.54 o 
   1   0  11      366.27      371.79      8.01 o 
   3   0  11      284.76      286.58      6.99 o 
   5   0  11      220.11      218.81      6.27 o 
  -9   1  11       14.99       17.57      2.56 o 
  -8   1  11       41.33       35.72      3.15 o 
  -7   1  11        1.97        2.77      1.56 o 
  -6   1  11        5.14        7.52      1.70 o 
  -5   1  11       12.35       12.07      1.30 o 
  -4   1  11      432.94      422.11     12.30 o 
  -3   1  11      352.63      343.37      5.79 o 
  -2   1  11      263.24      254.13      4.69 o 
  -1   1  11        1.05        0.74      0.72 o 
   0   1  11        2.38        2.81      0.82 o 
   1   1  11       15.17       14.47      1.22 o 
   2   1  11      246.73      246.36      4.36 o 
   3   1  11      139.22      140.16      3.18 o 
   4   1  11        0.88        0.83      0.82 o 
   5   1  11       74.45       84.53      2.68 o 
   6   1  11      171.54      179.77      4.06 o 
  -9   2  11      176.91      181.48      7.98 o 
  -8   2  11       92.31      100.14      4.79 o 
  -7   2  11      634.48      615.89     14.99 o 
  -6   2  11      291.07      280.59      8.11 o 
  -5   2  11       67.01       71.98      2.27 o 
  -4   2  11      904.45      907.92     13.69 o 
  -3   2  11        8.01        8.89      1.09 o 
  -2   2  11      419.34      423.26      6.69 o 
  -1   2  11       26.64       23.78      1.49 o 
   0   2  11      672.84      639.64     12.93 o 
   1   2  11        3.02        4.11      0.91 o 
   2   2  11      640.63      619.90      9.94 o 
   3   2  11        5.17        5.86      1.19 o 
   4   2  11       53.36       57.25      2.49 o 
   5   2  11       72.55       72.74      2.84 o 
   6   2  11       27.01       28.61      2.11 o 
  -9   3  11       27.16       25.36      3.56 o 
  -8   3  11       17.73       13.23      2.77 o 
  -7   3  11       24.20       21.66      3.16 o 
  -6   3  11      374.67      343.55     10.45 o 
  -5   3  11        8.62       10.11      1.12 o 
  -4   3  11      124.84      121.97      3.64 o 
  -3   3  11      258.88      262.31      4.80 o 
  -2   3  11      243.14      244.84      4.60 o 
  -1   3  11      632.64      607.89      8.94 o 
   0   3  11       77.83       74.65      2.35 o 
   1   3  11       50.12       56.25      2.20 o 
   2   3  11       62.50       60.16      2.29 o 
   3   3  11      105.24      103.18      2.97 o 
   4   3  11       49.49       53.54      2.44 o 
   5   3  11      220.54      227.85      5.04 o 
   6   3  11        9.86       11.08      1.56 o 
  -9   4  11      168.90      162.94      7.79 o 
  -8   4  11       11.01        9.08      2.35 o 
  -7   4  11       55.10       45.53      6.26 o 
  -6   4  11       25.19       25.50      3.25 o 
  -5   4  11       64.26       56.42      2.32 o 
  -4   4  11       48.29       52.27      5.30 o 
  -3   4  11       47.79       52.85      2.05 o 
  -2   4  11      743.32      739.81     10.49 o 
  -1   4  11       61.74       58.78      2.50 o 
   0   4  11        0.67        1.72      0.83 o 
   1   4  11      580.31      583.49      8.83 o 
   2   4  11       97.41       95.41      2.78 o 
   3   4  11       67.75       70.03      2.53 o 
   4   4  11        5.73        6.20      1.34 o 
   5   4  11        6.46        5.35      1.25 o 
   6   4  11      210.56      235.88      5.34 o 
  -9   5  11        1.72        2.55      2.17 o 
  -8   5  11       15.17       11.01      2.61 o 
  -7   5  11        3.00        0.00      1.85 o 
  -6   5  11       61.97       60.28      3.39 o 
  -5   5  11       46.34       46.04      2.20 o 
  -4   5  11       30.71       29.79      1.98 o 
  -3   5  11       17.84       19.06      1.69 o 
  -2   5  11       16.12       16.09      1.34 o 
  -1   5  11       10.06       10.46      1.17 o 
   0   5  11       34.42       34.11      1.83 o 
   1   5  11       62.25       54.66      2.21 o 
   2   5  11        6.76        9.43      1.19 o 
   3   5  11       41.61       38.82      2.11 o 
   4   5  11      325.43      327.08      6.18 o 
   5   5  11       31.00       27.06      1.95 o 
   6   5  11       54.68       70.22      3.05 o 
  -8   6  11       71.91       77.79      5.71 o 
  -7   6  11      133.14      137.76      6.96 o 
  -6   6  11       25.53       27.19      2.59 o 
  -5   6  11       25.69       26.95      2.13 o 
  -4   6  11        0.96        1.96      1.03 o 
  -3   6  11       21.17       24.03      1.88 o 
  -2   6  11       12.16       11.35      1.47 o 
  -1   6  11      128.32      122.39      3.64 o 
   0   6  11       12.51       13.59      1.31 o 
   1   6  11      306.17      297.48      5.52 o 
   2   6  11        0.35        1.34      0.89 o 
   3   6  11       14.22        9.34      1.28 o 
   4   6  11       11.34        7.79      1.27 o 
   5   6  11       16.46       20.87      1.79 o 
  -8   7  11       38.56       39.48      5.59 o 
  -7   7  11       49.13       43.30      9.02 o 
  -6   7  11      346.74      343.85     16.25 o 
  -5   7  11      186.49      189.40      6.01 o 
  -4   7  11      359.65      352.93      9.63 o 
  -3   7  11        2.37        1.57      1.12 o 
  -2   7  11      100.50       99.31      3.36 o 
  -1   7  11        5.35        4.00      1.18 o 
   0   7  11        9.10        7.63      1.36 o 
   1   7  11        0.01       -0.77      0.92 o 
   2   7  11       67.10       63.68      3.12 o 
   3   7  11       13.51       16.13      1.55 o 
   4   7  11        2.04        4.72      1.18 o 
   5   7  11        2.53        1.84      1.30 o 
  -7   8  11        1.43        1.53      2.25 o 
  -6   8  11       12.80       13.30      2.20 o 
  -5   8  11        0.20       -0.42      1.40 o 
  -4   8  11       14.32       20.36      1.81 o 
  -3   8  11       19.42       16.45      1.93 o 
  -2   8  11       70.07       78.00      3.18 o 
  -1   8  11       57.25       59.45      2.90 o 
   0   8  11      646.83      645.64     13.75 o 
   1   8  11       33.66       36.41      2.45 o 
   2   8  11       96.85       96.94      4.76 o 
   3   8  11        1.77       -0.34      1.11 o 
   4   8  11        0.63        2.97      1.16 o 
  -6   9  11        2.41        4.32      1.85 o 
  -5   9  11        3.24        5.33      2.22 o 
  -4   9  11       44.97       54.20      3.07 o 
  -3   9  11       24.28       23.65      2.07 o 
  -2   9  11        1.05        1.03      1.16 o 
  -1   9  11       26.39       29.91      2.30 o 
   0   9  11       14.55       16.03      2.05 o 
   1   9  11        1.47        2.22      1.28 o 
   2   9  11       81.49       83.61      3.50 o 
   3   9  11       14.21       15.62      1.87 o 
  -5  10  11        1.55       -1.41      1.41 o 
  -4  10  11       25.63       21.70      2.29 o 
  -3  10  11       51.20       57.46      2.85 o 
  -2  10  11        0.75        1.05      1.19 o 
  -1  10  11       32.42       36.74      2.62 o 
   0  10  11        1.55        3.49      1.35 o 
   1  10  11        2.81        2.30      1.21 o 
   2  10  11       48.51       56.83      3.12 o 
  -3  11  11        0.80       -1.20      1.20 o 
  -2  11  11       41.40       41.19      2.79 o 
  -1  11  11       14.64       19.69      2.07 o 
   0  11  11        1.52        3.28      1.41 o 
  -8   0  12       15.78       20.85      5.28 o 
  -6   0  12      304.50      299.86     17.11 o 
  -4   0  12      163.17      167.97      6.02 o 
  -2   0  12       11.70       10.09      1.97 o 
   0   0  12      168.95      179.34     13.66 o 
   2   0  12       24.70       23.28      2.11 o 
   4   0  12       69.98       75.33      5.20 o 
   6   0  12       70.36       83.88      4.18 o 
  -9   1  12       39.00       61.10      6.16 o 
  -8   1  12        2.43        4.79      2.58 o 
  -7   1  12        0.38        1.39      1.98 o 
  -6   1  12      326.03      329.16      9.07 o 
  -5   1  12      216.91      228.05      4.53 o 
  -4   1  12        9.12        9.47      1.17 o 
  -3   1  12       15.00       16.96      1.38 o 
  -2   1  12        5.16        3.39      0.88 o 
  -1   1  12        1.95        1.80      0.82 o 
   0   1  12      631.64      628.06      9.56 o 
   1   1  12      157.65      160.21      3.80 o 
   2   1  12      306.73      302.01      5.73 o 
   3   1  12       99.07      106.65      3.16 o 
   4   1  12        8.50        7.55      1.25 o 
   5   1  12       14.10       16.60      1.73 o 
  -9   2  12       35.96       52.45      4.78 o 
  -8   2  12        0.16       -0.70      1.46 o 
  -7   2  12       47.47       52.93      3.73 o 
  -6   2  12       24.20       21.92      2.57 o 
  -5   2  12        9.36       12.23      1.43 o 
  -4   2  12       26.58       26.80      1.66 o 
  -3   2  12      114.04      107.51      2.90 o 
  -2   2  12        1.15        1.91      0.85 o 
  -1   2  12        4.04        2.95      0.90 o 
   0   2  12       32.00       32.83      2.02 o 
   1   2  12      321.01      329.78      6.70 o 
   2   2  12      241.93      253.64      5.19 o 
   3   2  12       36.10       38.22      2.13 o 
   4   2  12       16.80       16.19      1.62 o 
   5   2  12       55.33       61.89      2.81 o 
  -9   3  12       51.51       51.03      4.78 o 
  -8   3  12      466.14      477.69     14.87 o 
  -7   3  12       20.54       27.07      4.41 o 
  -6   3  12       24.41       28.50      2.83 o 
  -5   3  12        0.49        1.22      0.87 o 
  -4   3  12        6.74        8.75      1.17 o 
  -3   3  12       35.48       37.46      1.89 o 
  -2   3  12        2.90        3.35      0.93 o 
  -1   3  12        6.29        6.07      1.06 o 
   0   3  12        5.29        4.53      1.03 o 
   1   3  12       38.43       44.07      2.70 o 
   2   3  12        1.58        1.38      0.92 o 
   3   3  12        0.35        1.46      0.96 o 
   4   3  12        0.23        1.18      1.06 o 
   5   3  12        0.67        0.69      1.08 o 
  -8   4  12        0.19        0.26      2.10 o 
  -7   4  12        7.72        7.69      2.41 o 
  -6   4  12       20.40       23.74      3.26 o 
  -5   4  12      196.91      197.74      4.75 o 
  -4   4  12      128.63      115.23      3.48 o 
  -3   4  12        0.41        1.06      0.85 o 
  -2   4  12       73.55       73.08      2.48 o 
  -1   4  12      150.67      157.71      4.81 o 
   0   4  12       30.47       33.66      1.91 o 
   1   4  12       21.94       20.88      1.63 o 
   2   4  12        0.98        2.19      0.92 o 
   3   4  12      355.12      346.60      6.42 o 
   4   4  12        2.30        3.75      1.24 o 
   5   4  12       74.56       87.61      3.23 o 
  -8   5  12        2.09        0.76      1.99 o 
  -7   5  12        7.82       14.09      2.93 o 
  -6   5  12        1.48        2.32      1.81 o 
  -5   5  12       14.99       14.31      1.50 o 
  -4   5  12        0.00       -0.35      0.99 o 
  -3   5  12       70.33       82.06      3.03 o 
  -2   5  12        3.15        4.28      1.12 o 
  -1   5  12       75.25       78.48      2.59 o 
   0   5  12       60.76       57.30      2.63 o 
   1   5  12      308.59      304.67      6.42 o 
   2   5  12        4.46        3.90      1.08 o 
   3   5  12       98.90      101.75      3.54 o 
   4   5  12        3.66        4.24      1.19 o 
   5   5  12       14.11       19.47      2.08 o 
  -7   6  12       31.95       41.82      4.44 o 
  -6   6  12        0.33        1.35      2.66 o 
  -5   6  12       17.44       15.58      2.20 o 
  -4   6  12      126.62      118.99      3.70 o 
  -3   6  12       45.37       42.83      2.46 o 
  -2   6  12        0.13        1.96      1.26 o 
  -1   6  12        0.03       -1.32      1.58 o 
   0   6  12       28.69       27.45      2.21 o 
   1   6  12       32.53       27.87      1.84 o 
   2   6  12       72.74       70.50      2.68 o 
   3   6  12        7.85       11.68      1.45 o 
   4   6  12       79.21       84.77      3.13 o 
  -7   7  12       13.68       12.83      3.04 o 
  -6   7  12      105.38       99.35      6.19 o 
  -5   7  12        1.93        0.93      1.47 o 
  -4   7  12      114.22      101.69      3.50 o 
  -3   7  12       76.63       76.95      3.17 o 
  -2   7  12       79.76       80.28      3.20 o 
  -1   7  12       55.16       57.20      2.84 o 
   0   7  12       95.38      101.56      3.56 o 
   1   7  12      107.26       97.68      3.53 o 
   2   7  12       93.35       92.01      3.75 o 
   3   7  12        3.26        2.25      1.06 o 
  -6   8  12       13.20       13.94      2.36 o 
  -5   8  12      171.72      160.30      5.80 o 
  -4   8  12        6.91        6.49      1.32 o 
  -3   8  12        4.99        6.05      1.43 o 
  -2   8  12       49.04       49.64      3.60 o 
  -1   8  12       16.83       14.32      1.77 o 
   0   8  12        2.06        1.85      1.19 o 
   1   8  12       10.44       13.21      2.46 o 
   2   8  12        2.61        2.76      1.28 o 
   3   8  12       30.71       31.46      2.76 o 
  -5   9  12       31.52       43.21      3.52 o 
  -4   9  12       55.04       63.03      2.98 o 
  -3   9  12       75.65       77.98      3.44 o 
  -2   9  12        1.76        0.85      1.24 o 
  -1   9  12      170.12      180.69      5.19 o 
   0   9  12      105.14      116.29      4.05 o 
   1   9  12       11.32       11.22      1.68 o 
   2   9  12       63.27       70.71      3.46 o 
  -3  10  12       85.14       92.48      3.54 o 
  -2  10  12       92.60       91.86      4.72 o 
  -1  10  12       31.72       35.46      2.64 o 
   0  10  12       51.83       60.60      3.74 o 
  -7   0  13        5.85        2.89      3.25 o 
  -5   0  13       77.94       83.28      6.40 o 
  -3   0  13       35.50       39.17      3.34 o 
  -1   0  13       35.39       34.74      3.26 o 
   1   0  13      201.00      204.14      7.34 o 
   3   0  13      204.50      206.04      7.64 o 
   5   0  13      242.47      263.16      9.26 o 
  -8   1  13       21.22       19.00      3.75 o 
  -7   1  13       32.75       40.72      4.99 o 
  -6   1  13      115.20      114.24      4.20 o 
  -5   1  13        1.93        2.94      1.34 o 
  -4   1  13       72.89       69.63      2.93 o 
  -3   1  13       14.15       16.98      1.67 o 
  -2   1  13       29.91       29.88      2.12 o 
  -1   1  13        9.86        8.39      1.45 o 
   0   1  13      131.78      142.27      4.77 o 
   1   1  13      164.36      171.54      4.09 o 
   2   1  13       34.36       37.42      2.17 o 
   3   1  13       75.81       89.06      3.11 o 
   4   1  13      483.38      503.61      8.73 o 
  -8   2  13       45.86       56.74      8.66 o 
  -7   2  13       38.36       42.40      5.12 o 
  -6   2  13       16.54       12.92      1.77 o 
  -5   2  13      102.79      109.16      3.47 o 
  -4   2  13       17.85       23.21      5.22 o 
  -3   2  13      190.70      195.64      4.28 o 
  -2   2  13      204.56      216.18      4.61 o 
  -1   2  13       50.31       53.29      2.33 o 
   0   2  13       44.90       49.07      2.52 o 
   1   2  13       11.50       11.03      1.46 o 
   2   2  13       13.03       15.78      1.56 o 
   3   2  13        1.52        1.47      1.09 o 
   4   2  13        5.63        6.26      1.38 o 
  -8   3  13       75.43       68.41      5.29 o 
  -7   3  13        0.76        2.55      2.11 o 
  -6   3  13       22.24       18.25      2.94 o 
  -5   3  13      223.57      224.19      7.06 o 
  -4   3  13      326.65      327.70      5.95 o 
  -3   3  13      156.85      150.75      3.64 o 
  -2   3  13      190.37      181.80      4.10 o 
  -1   3  13        8.52        7.05      1.19 o 
   0   3  13       19.62       19.78      1.65 o 
   1   3  13       35.43       36.30      2.07 o 
   2   3  13       56.08       49.92      2.44 o 
   3   3  13      469.59      472.00      8.25 o 
   4   3  13        1.15       -0.63      1.07 o 
  -7   4  13       50.45       60.12      8.47 o 
  -6   4  13        5.43        7.90      2.47 o 
  -5   4  13       39.83       42.84      2.44 o 
  -4   4  13      495.31      489.38      9.00 o 
  -3   4  13       25.72       23.08      1.73 o 
  -2   4  13        9.65        8.20      1.28 o 
  -1   4  13       74.46       83.11      2.75 o 
   0   4  13       99.22      100.27      3.02 o 
   1   4  13        0.57        0.43      0.92 o 
   2   4  13       22.09       23.78      1.84 o 
   3   4  13        0.27       -0.64      1.13 o 
   4   4  13        8.12        6.26      1.41 o 
  -7   5  13       23.26       21.40      3.29 o 
  -6   5  13       45.04       56.18      4.77 o 
  -5   5  13       10.43       10.42      1.78 o 
  -4   5  13       98.72      103.02      3.51 o 
  -3   5  13      127.44      127.52      4.15 o 
  -2   5  13       46.16       48.63      2.73 o 
  -1   5  13       23.60       22.52      2.06 o 
   0   5  13        0.37       -0.88      0.88 o 
   1   5  13       34.95       35.75      2.11 o 
   2   5  13      245.95      242.13      5.21 o 
   3   5  13       15.38       13.19      1.57 o 
  -6   6  13        0.00        1.97      1.90 o 
  -5   6  13       26.73       37.64      2.72 o 
  -4   6  13        0.20        0.61      1.13 o 
  -3   6  13       46.97       45.62      2.65 o 
  -2   6  13       59.38       66.13      3.11 o 
  -1   6  13      217.02      218.40      5.47 o 
   0   6  13        0.28        0.23      1.12 o 
   1   6  13       42.62       55.07      2.52 o 
   2   6  13        5.98        4.13      1.20 o 
   3   6  13       85.46       81.17      3.09 o 
  -6   7  13       26.41       33.86      7.64 o 
  -5   7  13      210.75      221.90      5.95 o 
  -4   7  13      105.57      116.58      3.91 o 
  -3   7  13       98.42       94.89      3.57 o 
  -2   7  13       20.93       19.75      2.03 o 
  -1   7  13        2.47        1.71      1.81 o 
   0   7  13        1.38        1.19      1.22 o 
   1   7  13        4.01        5.77      1.40 o 
   2   7  13        1.66       -0.05      1.69 o 
  -5   8  13        2.91        3.66      1.83 o 
  -4   8  13        4.11        1.04      1.31 o 
  -3   8  13       44.43       55.49      4.06 o 
  -2   8  13      139.63      142.17      4.65 o 
  -1   8  13       61.94       63.32      3.46 o 
   0   8  13       85.90       81.68      3.63 o 
   1   8  13        0.17       -0.84      1.06 o 
  -3   9  13       67.22       73.98      3.50 o 
  -2   9  13       13.37       16.88      2.07 o 
  -1   9  13        6.49       10.48      2.73 o 
  -6   0  14      243.66      254.47     11.66 o 
  -4   0  14      218.38      221.78      8.60 o 
  -2   0  14      197.45      220.42      7.88 o 
   0   0  14       37.76       34.55      3.54 o 
   2   0  14        8.19        8.07      2.27 o 
  -7   1  14       10.07       13.89      3.47 o 
  -6   1  14       66.64       80.16      6.05 o 
  -5   1  14       12.59       10.63      2.15 o 
  -4   1  14        2.36        3.50      1.43 o 
  -3   1  14        0.25        0.50      1.14 o 
  -2   1  14      827.78      864.72     14.27 o 
  -1   1  14      437.11      440.81      8.68 o 
   0   1  14      312.78      333.62      7.22 o 
   1   1  14      145.25      148.53      4.52 o 
   2   1  14        0.55        1.47      1.49 o 
   3   1  14        4.88        7.61      1.76 o 
  -7   2  14       16.06       18.11      3.82 o 
  -6   2  14        3.53        4.65      1.63 o 
  -5   2  14       48.17       57.52      2.83 o 
  -4   2  14        0.02        1.14      1.18 o 
  -3   2  14      170.34      167.42      4.63 o 
  -2   2  14        1.36        0.40      1.26 o 
  -1   2  14       17.10       21.57      2.07 o 
   0   2  14        6.17        6.91      1.47 o 
   1   2  14       11.54       11.75      1.75 o 
   2   2  14       15.36       17.99      1.76 o 
   3   2  14      175.05      178.81      6.07 o 
  -7   3  14       26.29       28.21      6.75 o 
  -6   3  14       36.52       45.58      4.50 o 
  -5   3  14      122.42      116.04      7.64 o 
  -4   3  14        1.11        0.99      1.15 o 
  -3   3  14       12.58       12.81      1.42 o 
  -2   3  14       23.68       23.48      1.80 o 
  -1   3  14       12.26       13.31      1.67 o 
   0   3  14       21.67       20.43      1.75 o 
   1   3  14        2.36        2.49      1.16 o 
   2   3  14       77.01       85.65      3.18 o 
   3   3  14        6.29        6.08      1.41 o 
  -6   4  14       35.73       37.74      4.13 o 
  -5   4  14       10.87       11.45      1.95 o 
  -4   4  14       15.13       17.32      1.89 o 
  -3   4  14        0.04        2.01      1.19 o 
  -2   4  14      104.69      106.02      3.23 o 
  -1   4  14        6.01        3.77      1.14 o 
   0   4  14        1.21        0.95      1.08 o 
   1   4  14       43.88       46.72      2.44 o 
   2   4  14       42.09       44.22      2.73 o 
  -6   5  14        3.60        0.96      1.96 o 
  -5   5  14       86.54       92.94      4.17 o 
  -4   5  14       21.60       21.93      2.06 o 
  -3   5  14       44.22       44.77      2.72 o 
  -2   5  14       18.69       21.50      2.06 o 
  -1   5  14      100.24      102.32      3.69 o 
   0   5  14        9.77       10.49      1.45 o 
   1   5  14       48.46       48.52      2.52 o 
   2   5  14        3.83        6.30      1.32 o 
  -5   6  14        4.25       -0.62      1.48 o 
  -4   6  14       18.28       30.65      2.41 o 
  -3   6  14       51.04       55.53      3.01 o 
  -2   6  14      271.25      263.25      6.27 o 
  -1   6  14        0.00       -0.44      1.24 o 
   0   6  14       56.85       61.50      3.17 o 
   1   6  14       28.36       24.71      2.27 o 
  -4   7  14        1.51       -1.12      1.21 o 
  -3   7  14        0.01       -0.53      1.27 o 
  -2   7  14       10.55        8.11      1.67 o 
  -1   7  14       64.80       63.67      3.28 o 
   0   7  14        7.27        7.06      1.64 o 
  -5   0  15      189.28      192.21      7.36 o 
  -3   0  15        4.22        5.57      2.21 o 
  -1   0  15      293.25      282.54     10.49 o 
   1   0  15       87.74       93.95      5.46 o 
  -6   1  15       19.13       22.70      3.39 o 
  -5   1  15       48.88       50.44      3.32 o 
  -4   1  15       83.54       91.37      3.63 o 
  -3   1  15       50.74       65.72      5.29 o 
  -2   1  15       23.35       21.47      2.23 o 
  -1   1  15      829.69      851.73     17.86 o 
   0   1  15       19.63       25.45      2.34 o 
   1   1  15      118.68      131.17      4.41 o 
   2   1  15       42.07       46.10      3.07 o 
  -6   2  15       17.63       23.59      3.65 o 
  -5   2  15       83.86       90.14      4.22 o 
  -4   2  15        1.18        2.58      1.42 o 
  -3   2  15        1.88       -0.06      1.91 o 
  -2   2  15       17.84       18.57      2.06 o 
  -1   2  15       36.93       44.21      2.92 o 
   0   2  15      313.53      334.78      7.49 o 
   1   2  15        7.08        9.44      1.76 o 
  -5   3  15       18.42       22.45      3.17 o 
  -4   3  15        0.02       -1.36      1.36 o 
  -3   3  15       80.45       92.35      3.71 o 
  -2   3  15        1.52        3.43      1.42 o 
  -1   3  15       28.54       30.00      2.53 o 
   0   3  15        1.35       -0.28      1.42 o 
   1   3  15       42.24       40.74      2.85 o 
  -5   4  15      104.56      103.47      7.34 o 
  -4   4  15        4.96        5.30      1.91 o 
  -3   4  15       16.62       21.19      2.13 o 
  -2   4  15        2.35        0.89      1.47 o 
  -1   4  15       75.71       73.84      3.00 o 
   0   4  15       47.48       47.63      2.86 o 
  -4   5  15        0.26       -0.69      1.28 o 
  -3   5  15       73.15       71.35      3.39 o 
  -2   5  15      104.89      118.27      4.13 o 
  -1   5  15        0.03       -1.24      1.24 o 
  -2   0  16      191.84      191.91      7.77 o 
  -3   1  16        0.59       -0.02      1.41 o 
  -2   1  16        7.22        8.90      1.82 o 
  -1   1  16       10.43        9.67      1.81 o 
                                                 
