# Supplementary material for: 2-(3-Nitro­phen­yl)-3-phenyl-2,3-di­hydro-4H-1,3-benzo­thia­zin-4-one
Source: Acta Crystallogr Sect E Struct Rep Online. 2013 Oct 23;69(Pt 11):o1679. doi: 10.1107/S1600536813028389 (PMC3884335; doi:10.1107/S1600536813028389)
Supplement: Supplementary file 3 [file e-69-o1679-Isup3.mol]

  ACD/Labs09101311132D

 26 29  0  0  0  0  0  0  0  0  2 V2000
   18.5279  -17.1673    0.0000 C   0  0  0  0  0  0  0  0  0  0  0  0
   18.5279  -21.3650    0.0000 C   0  0  0  0  0  0  0  0  0  0  0  0
   14.8923  -15.0684    0.0000 C   0  0  0  0  0  0  0  0  0  0  0  0
   14.8923  -23.4638    0.0000 C   0  0  0  0  0  0  0  0  0  0  0  0
   11.2571  -17.1673    0.0000 C   0  0  0  0  0  0  0  0  0  0  0  0
   11.2571  -21.3650    0.0000 C   0  0  0  0  0  0  0  0  0  0  0  0
   25.7988  -17.1673    0.0000 N   0  0  0  0  0  0  0  0  0  0  0  0
   25.7988  -21.3650    0.0000 C   0  0  0  0  0  0  0  0  0  0  0  0
   22.1632  -15.0684    0.0000 C   0  0  0  0  0  0  0  0  0  0  0  0
   22.1632  -23.4638    0.0000 S   0  0  0  0  0  0  0  0  0  0  0  0
   22.1651  -10.9372    0.0000 O   0  0  0  0  0  0  0  0  0  0  0  0
   29.4340  -15.0684    0.0000 C   0  0  0  0  0  0  0  0  0  0  0  0
   29.4340  -10.8708    0.0000 C   0  0  0  0  0  0  0  0  0  0  0  0
   33.0696  -17.1672    0.0000 C   0  0  0  0  0  0  0  0  0  0  0  0
   33.0696   -8.7719    0.0000 C   0  0  0  0  0  0  0  0  0  0  0  0
   36.7047  -15.0684    0.0000 C   0  0  0  0  0  0  0  0  0  0  0  0
   36.7047  -10.8708    0.0000 C   0  0  0  0  0  0  0  0  0  0  0  0
   29.4340  -23.4639    0.0000 C   0  0  0  0  0  0  0  0  0  0  0  0
   33.0694  -21.3652    0.0000 C   0  0  0  0  0  0  0  0  0  0  0  0
   29.4340  -27.6618    0.0000 C   0  0  0  0  0  0  0  0  0  0  0  0
   36.7047  -23.4644    0.0000 C   0  0  0  0  0  0  0  0  0  0  0  0
   33.0692  -29.7606    0.0000 C   0  0  0  0  0  0  0  0  0  0  0  0
   36.7045  -27.6619    0.0000 C   0  0  0  0  0  0  0  0  0  0  0  0
   33.0691  -33.9583    0.0000 N   0  3  0  0  0  0  0  0  0  0  0  0
   36.7044  -36.0573    0.0000 O   0  5  0  0  0  0  0  0  0  0  0  0
   29.4337  -36.0571    0.0000 O   0  0  0  0  0  0  0  0  0  0  0  0
  3  1  2  0  0  0  0
  4  2  2  0  0  0  0
  5  3  1  0  0  0  0
  6  4  1  0  0  0  0
  6  5  2  0  0  0  0
  8  7  1  0  0  0  0
  9  7  1  0  0  0  0
 10  8  1  0  0  0  0
  1  9  1  0  0  0  0
  2 10  1  0  0  0  0
  2  1  1  0  0  0  0
  9 11  2  0  0  0  0
 13 12  1  0  0  0  0
 14 12  2  0  0  0  0
 15 13  2  0  0  0  0
 16 14  1  0  0  0  0
 17 15  1  0  0  0  0
 17 16  2  0  0  0  0
  7 12  1  0  0  0  0
 19 18  1  0  0  0  0
 20 18  2  0  0  0  0
 21 19  2  0  0  0  0
 22 20  1  0  0  0  0
 23 21  1  0  0  0  0
 23 22  2  0  0  0  0
  8 18  1  0  0  0  0
 22 24  1  0  0  0  0
 25 24  1  0  0  0  0
 26 24  2  0  0  0  0
M  CHG  2  24   1  25  -1
M  END
